# Supplementary material for: PLK1 Inhibition Induces Immunogenic Cell Death and Enhances Immunity against NSCLC
Source: Int J Med Sci. 2021 Aug 19;18(15):3516–25. doi: 10.7150/ijms.60135 (PMC8436107; doi:10.7150/ijms.60135)
Supplement: Supplementary file 2 — Supplementary tables. [file ijmsv18p3516s2.xlsx]

## Sheet: GSEA
NAME	GS<br> follow link to MSigDB	GS DETAILS	SIZE	ES	NES	NOM p-val	FDR q-val	FWER p-val	RANK AT MAX	LEADING EDGE
HP_MEDIAL_FLARING_OF_THE_EYEBROW	HP_MEDIAL_FLARING_OF_THE_EYEBROW	Details ...	26	-0.536088	-1.79841	0.0119522	1	0.945	6434	tags=54%, list=33%, signal=80%
GO_PROTEIN_LOCALIZATION_TO_CELL_SURFACE	GO_PROTEIN_LOCALIZATION_TO_CELL_SURFACE	Details ...	63	-0.623879	-1.77376	0.00194553	1	0.963	4097	tags=29%, list=21%, signal=36%
GO_AZUROPHIL_GRANULE_MEMBRANE	GO_AZUROPHIL_GRANULE_MEMBRANE	Details ...	55	-0.593095	-1.74712	0.00401606	1	0.98	2949	tags=16%, list=15%, signal=19%
HP_PRODUCTIVE_COUGH	HP_PRODUCTIVE_COUGH	Details ...	17	-0.721161	-1.70875	0.002	1	0.995	1966	tags=24%, list=10%, signal=26%
GO_ER_TO_GOLGI_TRANSPORT_VESICLE_MEMBRANE	GO_ER_TO_GOLGI_TRANSPORT_VESICLE_MEMBRANE	Details ...	58	-0.535846	-1.70811	0.0162602	1	0.995	4791	tags=28%, list=24%, signal=36%
GO_TRANSCYTOSIS	GO_TRANSCYTOSIS	Details ...	20	-0.661941	-1.67367	0.00396825	1	0.999	2548	tags=25%, list=13%, signal=29%
HP_SEBORRHEIC_DERMATITIS	HP_SEBORRHEIC_DERMATITIS	Details ...	23	-0.537674	-1.66711	0.0168067	1	0.999	6856	tags=43%, list=35%, signal=67%
GO_PEPTIDASE_ACTIVATOR_ACTIVITY_INVOLVED_IN_APOPTOTIC_PROCESS	GO_PEPTIDASE_ACTIVATOR_ACTIVITY_INVOLVED_IN_APOPTOTIC_PROCESS	Details ...	18	-0.572056	-1.64528	0.012	1	1	5305	tags=44%, list=27%, signal=61%
GO_REGULATION_OF_PROTEIN_LOCALIZATION_TO_CELL_SURFACE	GO_REGULATION_OF_PROTEIN_LOCALIZATION_TO_CELL_SURFACE	Details ...	39	-0.576121	-1.64171	0.00823045	1	1	956	tags=8%, list=5%, signal=8%
GO_MULTIVESICULAR_BODY	GO_MULTIVESICULAR_BODY	Details ...	58	-0.66864	-1.63901	0.0118577	1	1	1493	tags=22%, list=8%, signal=24%
GO_REGULATION_OF_RAC_PROTEIN_SIGNAL_TRANSDUCTION	GO_REGULATION_OF_RAC_PROTEIN_SIGNAL_TRANSDUCTION	Details ...	17	-0.515535	-1.63102	0.0365385	1	1	3252	tags=24%, list=16%, signal=28%
HP_ABNORMALITY_OF_MIDBRAIN_MORPHOLOGY	HP_ABNORMALITY_OF_MIDBRAIN_MORPHOLOGY	Details ...	52	-0.407529	-1.61829	0.0642722	1	1	6699	tags=38%, list=34%, signal=58%
GO_POSITIVE_REGULATION_OF_HISTONE_DEACETYLATION	GO_POSITIVE_REGULATION_OF_HISTONE_DEACETYLATION	Details ...	17	-0.513498	-1.61164	0.0528376	1	1	6885	tags=35%, list=35%, signal=54%
HP_RENAL_CORTICAL_CYSTS	HP_RENAL_CORTICAL_CYSTS	Details ...	16	-0.46293	-1.60572	0.0395833	1	1	7203	tags=44%, list=36%, signal=69%
GO_NEGATIVE_REGULATION_OF_ALPHA_BETA_T_CELL_DIFFERENTIATION	GO_NEGATIVE_REGULATION_OF_ALPHA_BETA_T_CELL_DIFFERENTIATION	Details ...	25	-0.75044	-1.60529	0.00612245	1	1	553	tags=16%, list=3%, signal=16%
GO_LATE_ENDOSOME	GO_LATE_ENDOSOME	Details ...	262	-0.420152	-1.60033	0.00804829	1	1	5250	tags=23%, list=27%, signal=31%
GO_CORONARY_VASCULATURE_DEVELOPMENT	GO_CORONARY_VASCULATURE_DEVELOPMENT	Details ...	46	-0.597715	-1.59102	0.019685	1	1	3830	tags=33%, list=19%, signal=40%
GO_MEMBRANE_REPOLARIZATION	GO_MEMBRANE_REPOLARIZATION	Details ...	43	-0.667666	-1.58642	0.00996016	1	1	4220	tags=49%, list=21%, signal=62%
GO_POSITIVE_REGULATION_OF_PHOSPHOLIPASE_ACTIVITY	GO_POSITIVE_REGULATION_OF_PHOSPHOLIPASE_ACTIVITY	Details ...	61	-0.628258	-1.58357	0.0059761	1	1	5354	tags=56%, list=27%, signal=76%
GO_NEGATIVE_REGULATION_OF_MUSCLE_HYPERTROPHY	GO_NEGATIVE_REGULATION_OF_MUSCLE_HYPERTROPHY	Details ...	28	-0.761425	-1.5726	0.00978474	1	1	609	tags=18%, list=3%, signal=18%
GO_POSITIVE_REGULATION_OF_LIPASE_ACTIVITY	GO_POSITIVE_REGULATION_OF_LIPASE_ACTIVITY		74	-0.625279	-1.56098	0.00610998	1	1	4599	tags=47%, list=23%, signal=61%
GO_ICOSANOID_BIOSYNTHETIC_PROCESS	GO_ICOSANOID_BIOSYNTHETIC_PROCESS		54	-0.705718	-1.56072	0.00423729	1	1	1663	tags=28%, list=8%, signal=30%
GO_GLUTAMINE_FAMILY_AMINO_ACID_BIOSYNTHETIC_PROCESS	GO_GLUTAMINE_FAMILY_AMINO_ACID_BIOSYNTHETIC_PROCESS		16	-0.709374	-1.55963	0.0253411	1	1	1691	tags=13%, list=9%, signal=14%
GO_MANNOSIDASE_ACTIVITY	GO_MANNOSIDASE_ACTIVITY		15	-0.484425	-1.5532	0.0596708	1	1	9119	tags=73%, list=46%, signal=136%
GO_REGULATION_OF_MUSCLE_HYPERTROPHY	GO_REGULATION_OF_MUSCLE_HYPERTROPHY		56	-0.633832	-1.55107	0.0120968	1	1	904	tags=13%, list=5%, signal=13%
GO_REGULATION_OF_MEMBRANE_REPOLARIZATION	GO_REGULATION_OF_MEMBRANE_REPOLARIZATION		32	-0.670534	-1.55048	0.012024	1	1	4123	tags=44%, list=21%, signal=55%
GO_LEUKOTRIENE_BIOSYNTHETIC_PROCESS	GO_LEUKOTRIENE_BIOSYNTHETIC_PROCESS		19	-0.85444	-1.54477	0.00845666	1	1	798	tags=37%, list=4%, signal=38%
GO_CATION_TRANSPORTING_ATPASE_COMPLEX	GO_CATION_TRANSPORTING_ATPASE_COMPLEX		18	-0.786812	-1.54477	0	1	1	1863	tags=39%, list=9%, signal=43%
HP_PULMONARY_ARTERIAL_HYPERTENSION	HP_PULMONARY_ARTERIAL_HYPERTENSION		103	-0.443007	-1.54364	0.0530303	1	1	3815	tags=22%, list=19%, signal=28%
GO_ACTIVATION_OF_ADENYLATE_CYCLASE_ACTIVITY	GO_ACTIVATION_OF_ADENYLATE_CYCLASE_ACTIVITY		38	-0.750981	-1.54315	0.00798403	1	1	2890	tags=50%, list=15%, signal=58%
GO_CARDIAC_MUSCLE_CELL_MEMBRANE_REPOLARIZATION	GO_CARDIAC_MUSCLE_CELL_MEMBRANE_REPOLARIZATION		35	-0.659465	-1.53878	0.021611	1	1	4220	tags=46%, list=21%, signal=58%
HP_ABNORMALITY_OF_RENIN_ANGIOTENSIN_SYSTEM	HP_ABNORMALITY_OF_RENIN_ANGIOTENSIN_SYSTEM		22	-0.774923	-1.53324	0.00808081	1	1	2863	tags=59%, list=14%, signal=69%
HP_PERIORBITAL_FULLNESS	HP_PERIORBITAL_FULLNESS		55	-0.635914	-1.53223	0.0168224	1	1	2827	tags=24%, list=14%, signal=28%
GO_LONG_TERM_SYNAPTIC_DEPRESSION	GO_LONG_TERM_SYNAPTIC_DEPRESSION		30	-0.728751	-1.53116	0.00757576	1	1	3247	tags=47%, list=16%, signal=56%
HP_ABNORMAL_MUSCLE_FIBER_PROTEIN_EXPRESSION	HP_ABNORMAL_MUSCLE_FIBER_PROTEIN_EXPRESSION		23	-0.691701	-1.5295	0.0322581	1	1	2743	tags=22%, list=14%, signal=25%
GO_REGULATION_OF_PHOSPHOLIPASE_C_ACTIVITY	GO_REGULATION_OF_PHOSPHOLIPASE_C_ACTIVITY		48	-0.60857	-1.52629	0.020202	1	1	4599	tags=48%, list=23%, signal=62%
HP_BROAD_FACE	HP_BROAD_FACE		16	-0.494318	-1.52604	0.0554455	1	1	5103	tags=31%, list=26%, signal=42%
HP_BASAL_GANGLIA_CALCIFICATION	HP_BASAL_GANGLIA_CALCIFICATION		33	-0.495495	-1.52062	0.0681363	1	1	16	tags=3%, list=0%, signal=3%
HP_CHRONIC_INFECTION	HP_CHRONIC_INFECTION		21	-0.510328	-1.51932	0.0672098	1	1	2055	tags=10%, list=10%, signal=11%
GO_REGULATION_OF_CARDIAC_MUSCLE_CELL_MEMBRANE_REPOLARIZATION	GO_REGULATION_OF_CARDIAC_MUSCLE_CELL_MEMBRANE_REPOLARIZATION		25	-0.685907	-1.515	0.0198807	1	1	4123	tags=44%, list=21%, signal=56%
GO_SODIUM_CHANNEL_COMPLEX	GO_SODIUM_CHANNEL_COMPLEX		26	-0.751014	-1.51341	0.00383142	1	1	2457	tags=50%, list=12%, signal=57%
GO_COPII_COATED_ER_TO_GOLGI_TRANSPORT_VESICLE	GO_COPII_COATED_ER_TO_GOLGI_TRANSPORT_VESICLE		90	-0.420465	-1.51185	0.0515873	1	1	4791	tags=23%, list=24%, signal=31%
GO_REGULATION_OF_MAST_CELL_ACTIVATION	GO_REGULATION_OF_MAST_CELL_ACTIVATION		20	-0.665395	-1.5094	0.022449	1	1	1569	tags=24%, list=8%, signal=26%
GO_REGULATION_OF_CARDIAC_MUSCLE_CONTRACTION_BY_REGULATION_OF_THE_RELEASE_OF_SEQUESTERED_CALCIUM_ION	GO_REGULATION_OF_CARDIAC_MUSCLE_CONTRACTION_BY_REGULATION_OF_THE_RELEASE_OF_SEQUESTERED_CALCIUM_ION		20	-0.647484	-1.50838	0.0402414	1	1	4333	tags=50%, list=22%, signal=64%
HP_RECURRENT_GRAM_NEGATIVE_BACTERIAL_INFECTIONS	HP_RECURRENT_GRAM_NEGATIVE_BACTERIAL_INFECTIONS		17	-0.787229	-1.50627	0.00408998	1	1	1966	tags=41%, list=10%, signal=46%
GO_INTRACILIARY_TRANSPORT_PARTICLE	GO_INTRACILIARY_TRANSPORT_PARTICLE		26	-0.496859	-1.50475	0.104822	1	1	7425	tags=58%, list=38%, signal=92%
GO_FATTY_ACID_DERIVATIVE_BIOSYNTHETIC_PROCESS	GO_FATTY_ACID_DERIVATIVE_BIOSYNTHETIC_PROCESS		95	-0.598582	-1.50314	0.00833333	1	1	2036	tags=20%, list=10%, signal=22%
GO_GLUTATHIONE_METABOLIC_PROCESS	GO_GLUTATHIONE_METABOLIC_PROCESS		50	-0.661317	-1.50261	0.0433925	1	1	1377	tags=20%, list=7%, signal=21%
HP_NEPHRONOPHTHISIS	HP_NEPHRONOPHTHISIS		36	-0.455275	-1.49987	0.111538	1	1	7822	tags=58%, list=40%, signal=96%
HP_DISSEMINATED_INTRAVASCULAR_COAGULATION	HP_DISSEMINATED_INTRAVASCULAR_COAGULATION		19	-0.581728	-1.49965	0.0574257	1	1	616	tags=11%, list=3%, signal=11%
GO_CELL_CELL_CONTACT_ZONE	GO_CELL_CELL_CONTACT_ZONE		70	-0.563127	-1.49844	0.0336449	1	1	3222	tags=27%, list=16%, signal=32%
GO_ANTIGEN_PROCESSING_AND_PRESENTATION_OF_ENDOGENOUS_ANTIGEN	GO_ANTIGEN_PROCESSING_AND_PRESENTATION_OF_ENDOGENOUS_ANTIGEN		17	-0.680778	-1.49732	0.0305011	1	1	1235	tags=17%, list=6%, signal=19%
HP_APLASIA_INVOLVING_BONES_OF_THE_EXTREMITIES	HP_APLASIA_INVOLVING_BONES_OF_THE_EXTREMITIES		16	-0.732257	-1.49625	0.015748	1	1	2746	tags=38%, list=14%, signal=44%
GO_MAIN_AXON	GO_MAIN_AXON		68	-0.629648	-1.49616	0.017341	1	1	3207	tags=32%, list=16%, signal=38%
GO_MEMBRANE_RAFT_ORGANIZATION	GO_MEMBRANE_RAFT_ORGANIZATION		23	-0.601273	-1.49547	0.0501002	1	1	5755	tags=39%, list=29%, signal=55%
GO_FATTY_ACID_BETA_OXIDATION_USING_ACYL_COA_OXIDASE	GO_FATTY_ACID_BETA_OXIDATION_USING_ACYL_COA_OXIDASE		15	-0.500254	-1.49477	0.0983607	1	1	7365	tags=53%, list=37%, signal=85%
GO_REGULATION_OF_PHOSPHOLIPASE_ACTIVITY	GO_REGULATION_OF_PHOSPHOLIPASE_ACTIVITY		72	-0.588597	-1.49448	0.021611	1	1	5354	tags=50%, list=27%, signal=68%
GO_APOPTOTIC_CELL_CLEARANCE	GO_APOPTOTIC_CELL_CLEARANCE		50	-0.56985	-1.49348	0.0469388	1	1	4788	tags=40%, list=24%, signal=53%
GO_CAMERA_TYPE_EYE_PHOTORECEPTOR_CELL_DIFFERENTIATION	GO_CAMERA_TYPE_EYE_PHOTORECEPTOR_CELL_DIFFERENTIATION		26	-0.713435	-1.4933	0.0170455	1	1	2666	tags=46%, list=13%, signal=53%
GO_SECONDARY_LYSOSOME	GO_SECONDARY_LYSOSOME		16	-0.678295	-1.48811	0.0264766	1	1	1087	tags=13%, list=6%, signal=13%
GO_VENTRICULAR_CARDIAC_MUSCLE_CELL_MEMBRANE_REPOLARIZATION	GO_VENTRICULAR_CARDIAC_MUSCLE_CELL_MEMBRANE_REPOLARIZATION		25	-0.672072	-1.4873	0.0291829	1	1	4123	tags=44%, list=21%, signal=56%
HP_ABNORMAL_PELVIS_BONE_MORPHOLOGY	HP_ABNORMAL_PELVIS_BONE_MORPHOLOGY		18	-0.531136	-1.48653	0.0632411	1	1	2178	tags=17%, list=11%, signal=19%
GO_LUMENAL_SIDE_OF_MEMBRANE	GO_LUMENAL_SIDE_OF_MEMBRANE		32	-0.623809	-1.48636	0.0354167	1	1	4791	tags=34%, list=24%, signal=45%
GO_REGULATION_OF_SYSTEMIC_ARTERIAL_BLOOD_PRESSURE_MEDIATED_BY_A_CHEMICAL_SIGNAL	GO_REGULATION_OF_SYSTEMIC_ARTERIAL_BLOOD_PRESSURE_MEDIATED_BY_A_CHEMICAL_SIGNAL		49	-0.656353	-1.48529	0.0138614	1	1	2872	tags=35%, list=15%, signal=40%
HP_ABNORMALITY_OF_THE_2ND_TOE	HP_ABNORMALITY_OF_THE_2ND_TOE		39	-0.638182	-1.48265	0.0378072	1	1	4415	tags=38%, list=22%, signal=49%
GO_NEGATIVE_REGULATION_OF_SYNAPTIC_TRANSMISSION	GO_NEGATIVE_REGULATION_OF_SYNAPTIC_TRANSMISSION		71	-0.644412	-1.48208	0.0136187	1	1	3375	tags=38%, list=17%, signal=46%
GO_NEGATIVE_REGULATION_OF_SMALL_GTPASE_MEDIATED_SIGNAL_TRANSDUCTION	GO_NEGATIVE_REGULATION_OF_SMALL_GTPASE_MEDIATED_SIGNAL_TRANSDUCTION		57	-0.502137	-1.47938	0.0708812	1	1	4362	tags=26%, list=22%, signal=34%
GO_HYDRO_LYASE_ACTIVITY	GO_HYDRO_LYASE_ACTIVITY		50	-0.607337	-1.47772	0.0261569	1	1	1193	tags=16%, list=6%, signal=17%
GO_VOLTAGE_GATED_SODIUM_CHANNEL_ACTIVITY	GO_VOLTAGE_GATED_SODIUM_CHANNEL_ACTIVITY		23	-0.751892	-1.47763	0.0150094	1	1	2457	tags=43%, list=12%, signal=50%
GO_SODIUM_CHANNEL_ACTIVITY	GO_SODIUM_CHANNEL_ACTIVITY		44	-0.678649	-1.4773	0.017341	1	1	2557	tags=39%, list=13%, signal=44%
GO_VACUOLAR_MEMBRANE	GO_VACUOLAR_MEMBRANE		401	-0.314492	-1.47662	0.0588235	1	1	5934	tags=22%, list=30%, signal=31%
GO_ARGININE_METABOLIC_PROCESS	GO_ARGININE_METABOLIC_PROCESS		19	-0.704373	-1.47606	0.044	1	1	1296	tags=21%, list=7%, signal=23%
HP_INCREASED_CIRCULATING_RENIN_LEVEL	HP_INCREASED_CIRCULATING_RENIN_LEVEL		15	-0.780645	-1.47433	0.0196078	1	1	2863	tags=60%, list=14%, signal=70%
HP_HEPATIC_FIBROSIS	HP_HEPATIC_FIBROSIS		110	-0.336605	-1.47401	0.078125	1	1	6559	tags=38%, list=33%, signal=57%
HP_ABNORMAL_BREATH_SOUND	HP_ABNORMAL_BREATH_SOUND		50	-0.597839	-1.47324	0.0356436	1	1	3958	tags=40%, list=20%, signal=50%
GO_REGULATION_OF_ER_TO_GOLGI_VESICLE_MEDIATED_TRANSPORT	GO_REGULATION_OF_ER_TO_GOLGI_VESICLE_MEDIATED_TRANSPORT		16	-0.433873	-1.47245	0.0820312	1	1	5811	tags=25%, list=29%, signal=35%
GO_LUNG_MORPHOGENESIS	GO_LUNG_MORPHOGENESIS		52	-0.574628	-1.471	0.0275049	1	1	4362	tags=33%, list=22%, signal=42%
GO_SEGMENT_SPECIFICATION	GO_SEGMENT_SPECIFICATION		16	-0.74568	-1.4698	0.0316574	1	1	2668	tags=50%, list=14%, signal=58%
HP_ADDICTIVE_BEHAVIOR	HP_ADDICTIVE_BEHAVIOR		22	-0.692211	-1.46931	0.0623819	1	1	3093	tags=27%, list=16%, signal=32%
GO_ADRENERGIC_RECEPTOR_SIGNALING_PATHWAY	GO_ADRENERGIC_RECEPTOR_SIGNALING_PATHWAY		27	-0.738314	-1.4693	0.0198413	1	1	4104	tags=70%, list=21%, signal=89%
GO_SMOOTH_MUSCLE_CELL_DIFFERENTIATION	GO_SMOOTH_MUSCLE_CELL_DIFFERENTIATION		54	-0.51976	-1.46679	0.0558767	1	1	5275	tags=46%, list=27%, signal=63%
HP_DECREASED_ABSENT_ANKLE_REFLEXES	HP_DECREASED_ABSENT_ANKLE_REFLEXES		24	-0.596227	-1.46558	0.0954357	1	1	608	tags=8%, list=3%, signal=9%
GO_CARDIAC_MUSCLE_CELL_ACTION_POTENTIAL	GO_CARDIAC_MUSCLE_CELL_ACTION_POTENTIAL		68	-0.580338	-1.46494	0.0271318	1	1	4261	tags=46%, list=22%, signal=58%
HP_ABNORMALITY_OF_THE_PYLORUS	HP_ABNORMALITY_OF_THE_PYLORUS		121	-0.460003	-1.46438	0.0491493	1	1	4236	tags=20%, list=21%, signal=25%
GO_SCHWANN_CELL_DEVELOPMENT	GO_SCHWANN_CELL_DEVELOPMENT		30	-0.613816	-1.46409	0.0574713	1	1	2728	tags=23%, list=14%, signal=27%
GO_MEMBRANE_DEPOLARIZATION_DURING_ACTION_POTENTIAL	GO_MEMBRANE_DEPOLARIZATION_DURING_ACTION_POTENTIAL		36	-0.681034	-1.46342	0.0113422	1	1	3189	tags=39%, list=16%, signal=46%
HP_WIDENED_SUBARACHNOID_SPACE	HP_WIDENED_SUBARACHNOID_SPACE		43	-0.611471	-1.4634	0.0463822	1	1	3509	tags=23%, list=18%, signal=28%
GO_FLUID_TRANSPORT	GO_FLUID_TRANSPORT		28	-0.713744	-1.46337	0.0221774	1	1	2479	tags=50%, list=13%, signal=57%
GO_BICARBONATE_TRANSPORT	GO_BICARBONATE_TRANSPORT		43	-0.645465	-1.46294	0.0181452	1	1	1740	tags=30%, list=9%, signal=33%
HP_FALLS	HP_FALLS		24	-0.64602	-1.46213	0.0377359	1	1	3402	tags=42%, list=17%, signal=50%
HP_HEPATIC_NECROSIS	HP_HEPATIC_NECROSIS		16	-0.603969	-1.46174	0.108384	1	1	359	tags=6%, list=2%, signal=6%
HP_HAMARTOMA_OF_TONGUE	HP_HAMARTOMA_OF_TONGUE		17	-0.487664	-1.45982	0.0965795	1	1	6519	tags=53%, list=33%, signal=79%
GO_ACTIVATION_OF_PHOSPHOLIPASE_C_ACTIVITY	GO_ACTIVATION_OF_PHOSPHOLIPASE_C_ACTIVITY		34	-0.620661	-1.45905	0.0351967	1	1	5354	tags=62%, list=27%, signal=85%
GO_CELLULAR_MODIFIED_AMINO_ACID_CATABOLIC_PROCESS	GO_CELLULAR_MODIFIED_AMINO_ACID_CATABOLIC_PROCESS		31	-0.692114	-1.45892	0.0313152	1	1	1239	tags=23%, list=6%, signal=24%
GO_AXON_ENSHEATHMENT_IN_CENTRAL_NERVOUS_SYSTEM	GO_AXON_ENSHEATHMENT_IN_CENTRAL_NERVOUS_SYSTEM		21	-0.736422	-1.45883	0.0402299	1	1	2858	tags=43%, list=14%, signal=50%
GO_REGULATION_OF_TRIGLYCERIDE_BIOSYNTHETIC_PROCESS	GO_REGULATION_OF_TRIGLYCERIDE_BIOSYNTHETIC_PROCESS		18	-0.675837	-1.45819	0.0320641	1	1	3323	tags=44%, list=17%, signal=53%
GO_BICARBONATE_TRANSMEMBRANE_TRANSPORTER_ACTIVITY	GO_BICARBONATE_TRANSMEMBRANE_TRANSPORTER_ACTIVITY		21	-0.698826	-1.45687	0.0360721	1	1	1740	tags=33%, list=9%, signal=37%
GO_LEUKOTRIENE_METABOLIC_PROCESS	GO_LEUKOTRIENE_METABOLIC_PROCESS		33	-0.714	-1.45586	0.03	1	1	1737	tags=33%, list=9%, signal=36%
GO_ARACHIDONIC_ACID_SECRETION	GO_ARACHIDONIC_ACID_SECRETION		31	-0.707139	-1.4558	0.0201207	1	1	1222	tags=29%, list=6%, signal=31%
GO_MHC_PROTEIN_COMPLEX	GO_MHC_PROTEIN_COMPLEX		22	-0.704714	-1.45144	0.049569	1	1	4791	tags=68%, list=24%, signal=90%
GO_CELL_CELL_SIGNALING_INVOLVED_IN_CARDIAC_CONDUCTION	GO_CELL_CELL_SIGNALING_INVOLVED_IN_CARDIAC_CONDUCTION		30	-0.651059	-1.44959	0.0451866	1	1	3629	tags=50%, list=18%, signal=61%
GO_REGULATION_OF_MACROPHAGE_MIGRATION	GO_REGULATION_OF_MACROPHAGE_MIGRATION		40	-0.525972	-1.44759	0.102083	1	1	4120	tags=28%, list=21%, signal=35%
GO_GLUTATHIONE_TRANSFERASE_ACTIVITY	GO_GLUTATHIONE_TRANSFERASE_ACTIVITY		22	-0.737185	-1.44682	0.0353635	1	1	2021	tags=32%, list=10%, signal=35%
GO_ICOSANOID_METABOLIC_PROCESS	GO_ICOSANOID_METABOLIC_PROCESS		115	-0.615099	-1.44626	0.0246914	1	1	1754	tags=26%, list=9%, signal=28%
GO_PHYSIOLOGICAL_CARDIAC_MUSCLE_HYPERTROPHY	GO_PHYSIOLOGICAL_CARDIAC_MUSCLE_HYPERTROPHY		27	-0.70594	-1.44615	0.0357853	1	1	2516	tags=30%, list=13%, signal=34%
GO_MAMMARY_GLAND_DUCT_MORPHOGENESIS	GO_MAMMARY_GLAND_DUCT_MORPHOGENESIS		32	-0.614948	-1.4456	0.0506823	1	1	2426	tags=25%, list=12%, signal=28%
HP_MODERATE_SENSORINEURAL_HEARING_IMPAIRMENT	HP_MODERATE_SENSORINEURAL_HEARING_IMPAIRMENT		33	-0.658193	-1.44433	0.046729	1	1	4236	tags=36%, list=21%, signal=46%
GO_PHOSPHORUS_OXYGEN_LYASE_ACTIVITY	GO_PHOSPHORUS_OXYGEN_LYASE_ACTIVITY		19	-0.67085	-1.44324	0.0378788	1	1	5766	tags=74%, list=29%, signal=104%
GO_INTRINSIC_COMPONENT_OF_PRESYNAPTIC_MEMBRANE	GO_INTRINSIC_COMPONENT_OF_PRESYNAPTIC_MEMBRANE		82	-0.660331	-1.44288	0.0114286	1	1	2243	tags=39%, list=11%, signal=44%
GO_EPITHELIAL_TUBE_BRANCHING_INVOLVED_IN_LUNG_MORPHOGENESIS	GO_EPITHELIAL_TUBE_BRANCHING_INVOLVED_IN_LUNG_MORPHOGENESIS		29	-0.621703	-1.44278	0.0455408	1	1	3929	tags=38%, list=20%, signal=47%
GO_REGULATION_OF_MAST_CELL_ACTIVATION_INVOLVED_IN_IMMUNE_RESPONSE	GO_REGULATION_OF_MAST_CELL_ACTIVATION_INVOLVED_IN_IMMUNE_RESPONSE		32	-0.638139	-1.44238	0.0628803	1	1	1372	tags=19%, list=7%, signal=20%
HP_BRADYCARDIA	HP_BRADYCARDIA		53	-0.584747	-1.44217	0.040856	1	1	4123	tags=34%, list=21%, signal=43%
HP_RECURRENT_ASPIRATION_PNEUMONIA	HP_RECURRENT_ASPIRATION_PNEUMONIA		15	-0.616612	-1.44217	0.100952	1	1	5907	tags=47%, list=30%, signal=67%
HP_PROLONGED_QTC_INTERVAL	HP_PROLONGED_QTC_INTERVAL		27	-0.672049	-1.44026	0.0439122	1	1	4123	tags=48%, list=21%, signal=61%
HP_APHASIA	HP_APHASIA		48	-0.462088	-1.44022	0.0815939	1	1	375	tags=6%, list=2%, signal=6%
HP_ABNORMALITY_OF_THE_INTRAHEPATIC_BILE_DUCT	HP_ABNORMALITY_OF_THE_INTRAHEPATIC_BILE_DUCT		17	-0.53823	-1.43861	0.12426	1	1	4394	tags=24%, list=22%, signal=30%
GO_FATTY_ACID_DERIVATIVE_METABOLIC_PROCESS	GO_FATTY_ACID_DERIVATIVE_METABOLIC_PROCESS		165	-0.56871	-1.43752	0.0201613	1	1	1806	tags=21%, list=9%, signal=23%
GO_REGULATION_OF_VACUOLE_ORGANIZATION	GO_REGULATION_OF_VACUOLE_ORGANIZATION		46	-0.33046	-1.43679	0.0935673	1	1	1087	tags=4%, list=6%, signal=5%
GO_GOLGI_ASSOCIATED_VESICLE_MEMBRANE	GO_GOLGI_ASSOCIATED_VESICLE_MEMBRANE		106	-0.433812	-1.43673	0.0985916	1	1	4791	tags=20%, list=24%, signal=26%
GO_WATER_TRANSPORT	GO_WATER_TRANSPORT		21	-0.744594	-1.43377	0.0300601	1	1	1175	tags=48%, list=6%, signal=51%
HP_MILD_HEARING_IMPAIRMENT	HP_MILD_HEARING_IMPAIRMENT		37	-0.627768	-1.43353	0.0593692	1	1	4236	tags=32%, list=21%, signal=41%
GO_NEGATIVE_REGULATION_OF_HEART_CONTRACTION	GO_NEGATIVE_REGULATION_OF_HEART_CONTRACTION		23	-0.701107	-1.43248	0.048	1	1	343	tags=17%, list=2%, signal=18%
GO_LAMELLAR_BODY	GO_LAMELLAR_BODY		17	-0.773707	-1.4315	0.032381	1	1	3044	tags=65%, list=15%, signal=76%
HP_LOSS_OF_ABILITY_TO_WALK	HP_LOSS_OF_ABILITY_TO_WALK		28	-0.436081	-1.43134	0.120388	1	1	2625	tags=11%, list=13%, signal=12%
GO_VOLTAGE_GATED_SODIUM_CHANNEL_COMPLEX	GO_VOLTAGE_GATED_SODIUM_CHANNEL_COMPLEX		17	-0.758822	-1.43084	0.0190114	1	1	2457	tags=47%, list=12%, signal=54%
GO_INTERCALATED_DISC	GO_INTERCALATED_DISC		51	-0.587427	-1.42914	0.0483559	1	1	3222	tags=31%, list=16%, signal=37%
GO_LINOLEIC_ACID_METABOLIC_PROCESS	GO_LINOLEIC_ACID_METABOLIC_PROCESS		21	-0.674081	-1.42881	0.0558659	1	1	1471	tags=24%, list=7%, signal=26%
GO_INOSITOL_PHOSPHATE_MEDIATED_SIGNALING	GO_INOSITOL_PHOSPHATE_MEDIATED_SIGNALING		55	-0.570643	-1.42782	0.0531496	1	1	6316	tags=56%, list=32%, signal=83%
GO_ATP_DEPENDENT_MICROTUBULE_MOTOR_ACTIVITY_MINUS_END_DIRECTED	GO_ATP_DEPENDENT_MICROTUBULE_MOTOR_ACTIVITY_MINUS_END_DIRECTED		18	-0.725516	-1.42746	0.0498008	1	1	4069	tags=67%, list=21%, signal=84%
HP_SHORTENING_OF_ALL_DISTAL_PHALANGES_OF_THE_FINGERS	HP_SHORTENING_OF_ALL_DISTAL_PHALANGES_OF_THE_FINGERS		40	-0.613856	-1.42712	0.0614525	1	1	3509	tags=25%, list=18%, signal=30%
GO_POST_GOLGI_VESICLE_MEDIATED_TRANSPORT	GO_POST_GOLGI_VESICLE_MEDIATED_TRANSPORT		99	-0.291691	-1.42701	0.0917969	1	1	8169	tags=35%, list=41%, signal=60%
GO_CARDIAC_MUSCLE_CELL_CONTRACTION	GO_CARDIAC_MUSCLE_CELL_CONTRACTION		68	-0.570011	-1.42671	0.0449219	1	1	4261	tags=44%, list=22%, signal=56%
GO_PHOSPHOLIPASE_ACTIVITY	GO_PHOSPHOLIPASE_ACTIVITY		99	-0.544591	-1.4259	0.0200401	1	1	3748	tags=29%, list=19%, signal=36%
GO_CLATHRIN_COATED_ENDOCYTIC_VESICLE	GO_CLATHRIN_COATED_ENDOCYTIC_VESICLE		57	-0.566518	-1.42566	0.0571429	1	1	4791	tags=39%, list=24%, signal=51%
HP_ABNORMALITY_OF_THE_SELLA_TURCICA	HP_ABNORMALITY_OF_THE_SELLA_TURCICA		23	-0.454907	-1.42514	0.140873	1	1	5226	tags=39%, list=26%, signal=53%
GO_STEROID_HYDROXYLASE_ACTIVITY	GO_STEROID_HYDROXYLASE_ACTIVITY		36	-0.735142	-1.42374	0.025641	1	1	2991	tags=61%, list=15%, signal=72%
GO_STRESS_FIBER_ASSEMBLY	GO_STRESS_FIBER_ASSEMBLY		99	-0.420854	-1.4235	0.0812379	1	1	5514	tags=32%, list=28%, signal=45%
GO_VASODILATION	GO_VASODILATION		31	-0.672026	-1.4228	0.0511811	1	1	2715	tags=32%, list=14%, signal=37%
GO_NEGATIVE_REGULATION_OF_RHO_PROTEIN_SIGNAL_TRANSDUCTION	GO_NEGATIVE_REGULATION_OF_RHO_PROTEIN_SIGNAL_TRANSDUCTION		21	-0.654662	-1.42227	0.0752896	1	1	37	tags=10%, list=0%, signal=10%
GO_ACTININ_BINDING	GO_ACTININ_BINDING		36	-0.619993	-1.42165	0.0484848	1	1	3837	tags=44%, list=19%, signal=55%
GO_POSITIVE_REGULATION_OF_MACROPHAGE_MIGRATION	GO_POSITIVE_REGULATION_OF_MACROPHAGE_MIGRATION		25	-0.604707	-1.42085	0.0878661	1	1	2973	tags=20%, list=15%, signal=24%
GO_POSITIVE_REGULATION_OF_MACROPHAGE_CHEMOTAXIS	GO_POSITIVE_REGULATION_OF_MACROPHAGE_CHEMOTAXIS		18	-0.627964	-1.42074	0.0806452	1	1	1991	tags=11%, list=10%, signal=12%
HP_EMG_IMPAIRED_NEUROMUSCULAR_TRANSMISSION	HP_EMG_IMPAIRED_NEUROMUSCULAR_TRANSMISSION		32	-0.642276	-1.41931	0.0439331	1	1	3815	tags=38%, list=19%, signal=46%
GO_DYNEIN_INTERMEDIATE_CHAIN_BINDING	GO_DYNEIN_INTERMEDIATE_CHAIN_BINDING		29	-0.656976	-1.41885	0.0849421	1	1	2867	tags=38%, list=15%, signal=44%
GO_CARDIAC_MUSCLE_CELL_ACTION_POTENTIAL_INVOLVED_IN_CONTRACTION	GO_CARDIAC_MUSCLE_CELL_ACTION_POTENTIAL_INVOLVED_IN_CONTRACTION		50	-0.585152	-1.41841	0.0393701	1	1	4123	tags=46%, list=21%, signal=58%
HP_LONG_PALPEBRAL_FISSURE	HP_LONG_PALPEBRAL_FISSURE		67	-0.507186	-1.41817	0.0595903	1	1	4236	tags=21%, list=21%, signal=27%
GO_REGULATION_OF_MACROPHAGE_CHEMOTAXIS	GO_REGULATION_OF_MACROPHAGE_CHEMOTAXIS		28	-0.528436	-1.41743	0.0826613	1	1	4727	tags=29%, list=24%, signal=38%
GO_RETINA_MORPHOGENESIS_IN_CAMERA_TYPE_EYE	GO_RETINA_MORPHOGENESIS_IN_CAMERA_TYPE_EYE		59	-0.610086	-1.41669	0.031068	1	1	2666	tags=37%, list=13%, signal=43%
GO_MEMBRANE_REPOLARIZATION_DURING_ACTION_POTENTIAL	GO_MEMBRANE_REPOLARIZATION_DURING_ACTION_POTENTIAL		25	-0.616353	-1.41625	0.063745	1	1	5861	tags=64%, list=30%, signal=91%
GO_CELLULAR_SODIUM_ION_HOMEOSTASIS	GO_CELLULAR_SODIUM_ION_HOMEOSTASIS		18	-0.714777	-1.41604	0.040153	1	1	1863	tags=33%, list=9%, signal=37%
GO_ANCHORED_COMPONENT_OF_PLASMA_MEMBRANE	GO_ANCHORED_COMPONENT_OF_PLASMA_MEMBRANE		59	-0.609875	-1.41564	0.0358491	1	1	1670	tags=29%, list=8%, signal=31%
HP_NON_MIDLINE_CLEFT_PALATE	HP_NON_MIDLINE_CLEFT_PALATE		15	-0.520084	-1.41482	0.102616	1	1	5548	tags=40%, list=28%, signal=56%
GO_RAS_GUANYL_NUCLEOTIDE_EXCHANGE_FACTOR_ACTIVITY	GO_RAS_GUANYL_NUCLEOTIDE_EXCHANGE_FACTOR_ACTIVITY		114	-0.386106	-1.41477	0.121901	1	1	6412	tags=43%, list=32%, signal=63%
GO_INTRACILIARY_TRANSPORT_PARTICLE_B	GO_INTRACILIARY_TRANSPORT_PARTICLE_B		19	-0.471951	-1.41406	0.160164	1	1	6536	tags=47%, list=33%, signal=71%
GO_TRANS_GOLGI_NETWORK	GO_TRANS_GOLGI_NETWORK		224	-0.333318	-1.41366	0.0843373	1	1	4808	tags=20%, list=24%, signal=26%
HP_GENERALIZED_NON_MOTOR_ABSENCE_SEIZURE	HP_GENERALIZED_NON_MOTOR_ABSENCE_SEIZURE		104	-0.53289	-1.41351	0.0435606	1	1	4415	tags=35%, list=22%, signal=44%
GO_MEMBRANE_DEPOLARIZATION_DURING_CARDIAC_MUSCLE_CELL_ACTION_POTENTIAL	GO_MEMBRANE_DEPOLARIZATION_DURING_CARDIAC_MUSCLE_CELL_ACTION_POTENTIAL		22	-0.680201	-1.41346	0.0457256	1	1	4007	tags=50%, list=20%, signal=63%
GO_NEGATIVE_REGULATION_OF_T_HELPER_CELL_DIFFERENTIATION	GO_NEGATIVE_REGULATION_OF_T_HELPER_CELL_DIFFERENTIATION		17	-0.709656	-1.41289	0.0593047	1	1	293	tags=12%, list=1%, signal=12%
GO_PEPTIDE_CATABOLIC_PROCESS	GO_PEPTIDE_CATABOLIC_PROCESS		28	-0.656151	-1.41207	0.073913	1	1	207	tags=18%, list=1%, signal=18%
GO_NEGATIVE_REGULATION_OF_CD4_POSITIVE_ALPHA_BETA_T_CELL_DIFFERENTIATION	GO_NEGATIVE_REGULATION_OF_CD4_POSITIVE_ALPHA_BETA_T_CELL_DIFFERENTIATION		25	-0.668466	-1.41184	0.073922	1	1	293	tags=10%, list=1%, signal=10%
GO_REGULATION_OF_LIPASE_ACTIVITY	GO_REGULATION_OF_LIPASE_ACTIVITY		97	-0.54154	-1.41164	0.0439122	1	1	5241	tags=45%, list=27%, signal=61%
HP_COUGH	HP_COUGH		121	-0.551936	-1.41121	0.0566802	1	1	4908	tags=47%, list=25%, signal=62%
GO_MYELIN_ASSEMBLY	GO_MYELIN_ASSEMBLY		21	-0.463863	-1.41106	0.125245	1	1	2465	tags=19%, list=12%, signal=22%
GO_LYSOPHOSPHOLIPASE_ACTIVITY	GO_LYSOPHOSPHOLIPASE_ACTIVITY		25	-0.586021	-1.41011	0.0618956	1	1	3537	tags=28%, list=18%, signal=34%
GO_RAC_PROTEIN_SIGNAL_TRANSDUCTION	GO_RAC_PROTEIN_SIGNAL_TRANSDUCTION		37	-0.362128	-1.40997	0.120968	1	1	5467	tags=24%, list=28%, signal=34%
GO_TRACHEA_DEVELOPMENT	GO_TRACHEA_DEVELOPMENT		19	-0.641112	-1.40943	0.083503	1	1	4165	tags=37%, list=21%, signal=47%
GO_REGULATION_OF_SYSTEMIC_ARTERIAL_BLOOD_PRESSURE_BY_HORMONE	GO_REGULATION_OF_SYSTEMIC_ARTERIAL_BLOOD_PRESSURE_BY_HORMONE		39	-0.62311	-1.40937	0.0436508	1	1	2872	tags=28%, list=15%, signal=33%
GO_RELEASE_OF_SEQUESTERED_CALCIUM_ION_INTO_CYTOSOL_BY_ENDOPLASMIC_RETICULUM	GO_RELEASE_OF_SEQUESTERED_CALCIUM_ION_INTO_CYTOSOL_BY_ENDOPLASMIC_RETICULUM		33	-0.589169	-1.40922	0.0653465	1	1	4333	tags=45%, list=22%, signal=58%
GO_CELLULAR_RESPONSE_TO_FLUID_SHEAR_STRESS	GO_CELLULAR_RESPONSE_TO_FLUID_SHEAR_STRESS		18	-0.490343	-1.40846	0.116232	1	1	7041	tags=56%, list=36%, signal=86%
GO_CAVEOLA	GO_CAVEOLA		76	-0.529727	-1.40829	0.0591716	1	1	4165	tags=29%, list=21%, signal=37%
GO_SCHWANN_CELL_DIFFERENTIATION	GO_SCHWANN_CELL_DIFFERENTIATION		38	-0.536947	-1.40598	0.0936903	1	1	2743	tags=21%, list=14%, signal=24%
GO_POSITIVE_REGULATION_OF_CELLULAR_RESPONSE_TO_TRANSFORMING_GROWTH_FACTOR_BETA_STIMULUS	GO_POSITIVE_REGULATION_OF_CELLULAR_RESPONSE_TO_TRANSFORMING_GROWTH_FACTOR_BETA_STIMULUS		29	-0.474405	-1.40534	0.115523	1	1	3669	tags=21%, list=19%, signal=25%
GO_ICOSANOID_RECEPTOR_ACTIVITY	GO_ICOSANOID_RECEPTOR_ACTIVITY		15	-0.64903	-1.40512	0.0966469	1	1	5165	tags=60%, list=26%, signal=81%
GO_ENGULFMENT_OF_APOPTOTIC_CELL	GO_ENGULFMENT_OF_APOPTOTIC_CELL		17	-0.703936	-1.40498	0.0678643	1	1	2622	tags=29%, list=13%, signal=34%
GO_ATPASE_DEPENDENT_TRANSMEMBRANE_TRANSPORT_COMPLEX	GO_ATPASE_DEPENDENT_TRANSMEMBRANE_TRANSPORT_COMPLEX		24	-0.699323	-1.40455	0.0311284	1	1	1863	tags=29%, list=9%, signal=32%
HP_TOE_CLINODACTYLY	HP_TOE_CLINODACTYLY		49	-0.567461	-1.40409	0.0798479	1	1	4236	tags=31%, list=21%, signal=39%
GO_MORPHOGENESIS_OF_AN_EPITHELIAL_BUD	GO_MORPHOGENESIS_OF_AN_EPITHELIAL_BUD		16	-0.723362	-1.40374	0.0444015	1	1	2552	tags=50%, list=13%, signal=57%
HP_AXONAL_LOSS	HP_AXONAL_LOSS		15	-0.578737	-1.40223	0.140787	1	1	375	tags=7%, list=2%, signal=7%
GO_PROTEIN_KINASE_A_BINDING	GO_PROTEIN_KINASE_A_BINDING		50	-0.520562	-1.40187	0.0804598	1	1	4200	tags=28%, list=21%, signal=35%
GO_CARDIAC_SEPTUM_MORPHOGENESIS	GO_CARDIAC_SEPTUM_MORPHOGENESIS		72	-0.516566	-1.40152	0.0662879	1	1	5675	tags=46%, list=29%, signal=64%
HP_VASCULAR_TORTUOSITY	HP_VASCULAR_TORTUOSITY		20	-0.494611	-1.4011	0.151277	1	1	6625	tags=40%, list=34%, signal=60%
GO_NEUROTROPHIN_SIGNALING_PATHWAY	GO_NEUROTROPHIN_SIGNALING_PATHWAY		39	-0.537874	-1.401	0.0900196	1	1	5206	tags=44%, list=26%, signal=59%
GO_ION_CHANNEL_BINDING	GO_ION_CHANNEL_BINDING		130	-0.524966	-1.40053	0.0410959	1	1	4261	tags=32%, list=22%, signal=41%
GO_ATRIAL_CARDIAC_MUSCLE_CELL_TO_AV_NODE_CELL_SIGNALING	GO_ATRIAL_CARDIAC_MUSCLE_CELL_TO_AV_NODE_CELL_SIGNALING		19	-0.650621	-1.39928	0.0968379	1	1	4007	tags=53%, list=20%, signal=66%
HP_HYPERALDOSTERONISM	HP_HYPERALDOSTERONISM		21	-0.710947	-1.39864	0.054	1	1	2675	tags=57%, list=14%, signal=66%
GO_RESPONSE_TO_FLUID_SHEAR_STRESS	GO_RESPONSE_TO_FLUID_SHEAR_STRESS		33	-0.466719	-1.39807	0.122699	1	1	8198	tags=61%, list=42%, signal=103%
HP_TACHYPNEA	HP_TACHYPNEA		104	-0.554499	-1.39737	0.0833333	1	1	4394	tags=38%, list=22%, signal=48%
HP_CARDIAC_ARREST	HP_CARDIAC_ARREST		114	-0.519584	-1.3973	0.0364683	1	1	3091	tags=26%, list=16%, signal=31%
HP_SINUS_BRADYCARDIA	HP_SINUS_BRADYCARDIA		21	-0.688752	-1.3953	0.0696325	1	1	4123	tags=57%, list=21%, signal=72%
HP_RECURRENT_SINUSITIS	HP_RECURRENT_SINUSITIS		34	-0.642305	-1.39514	0.105263	1	1	4919	tags=53%, list=25%, signal=70%
GO_PRIMARY_ACTIVE_TRANSMEMBRANE_TRANSPORTER_ACTIVITY	GO_PRIMARY_ACTIVE_TRANSMEMBRANE_TRANSPORTER_ACTIVITY		105	-0.510723	-1.39439	0.0663984	1	1	2945	tags=22%, list=15%, signal=26%
HP_PROGRESSIVE_SPASTICITY	HP_PROGRESSIVE_SPASTICITY		22	-0.653112	-1.39363	0.107547	1	1	1296	tags=14%, list=7%, signal=15%
GO_DYNEIN_LIGHT_INTERMEDIATE_CHAIN_BINDING	GO_DYNEIN_LIGHT_INTERMEDIATE_CHAIN_BINDING		27	-0.637201	-1.39362	0.0925926	1	1	4382	tags=44%, list=22%, signal=57%
GO_DYNEIN_COMPLEX	GO_DYNEIN_COMPLEX		53	-0.627982	-1.39139	0.0942308	1	1	2746	tags=36%, list=14%, signal=42%
GO_HYDROGEN_PEROXIDE_BIOSYNTHETIC_PROCESS	GO_HYDROGEN_PEROXIDE_BIOSYNTHETIC_PROCESS		16	-0.756699	-1.39107	0.0609524	1	1	2413	tags=44%, list=12%, signal=50%
GO_LONG_CHAIN_FATTY_ACID_METABOLIC_PROCESS	GO_LONG_CHAIN_FATTY_ACID_METABOLIC_PROCESS		110	-0.576186	-1.39093	0.046332	1	1	3329	tags=32%, list=17%, signal=38%
GO_FLAVIN_ADENINE_DINUCLEOTIDE_BINDING	GO_FLAVIN_ADENINE_DINUCLEOTIDE_BINDING		80	-0.412469	-1.38933	0.0948454	1	1	3320	tags=20%, list=17%, signal=24%
GO_EPOXYGENASE_P450_PATHWAY	GO_EPOXYGENASE_P450_PATHWAY		19	-0.78654	-1.38846	0.0525292	1	1	2700	tags=68%, list=14%, signal=79%
GO_LIPOXYGENASE_PATHWAY	GO_LIPOXYGENASE_PATHWAY		16	-0.721741	-1.38635	0.0770791	1	1	1663	tags=38%, list=8%, signal=41%
GO_REGULATION_OF_CLATHRIN_DEPENDENT_ENDOCYTOSIS	GO_REGULATION_OF_CLATHRIN_DEPENDENT_ENDOCYTOSIS		18	-0.753306	-1.38552	0.0740741	1	1	1046	tags=17%, list=5%, signal=18%
GO_ASPARTIC_TYPE_PEPTIDASE_ACTIVITY	GO_ASPARTIC_TYPE_PEPTIDASE_ACTIVITY		25	-0.69397	-1.38395	0.0650888	1	1	3317	tags=36%, list=17%, signal=43%
GO_ENSHEATHMENT_OF_NEURONS	GO_ENSHEATHMENT_OF_NEURONS		136	-0.474345	-1.38374	0.0421456	1	1	3102	tags=24%, list=16%, signal=29%
HP_STRIDOR	HP_STRIDOR		27	-0.635966	-1.38268	0.0672098	1	1	1255	tags=15%, list=6%, signal=16%
GO_NEGATIVE_REGULATION_OF_EPITHELIAL_CELL_PROLIFERATION	GO_NEGATIVE_REGULATION_OF_EPITHELIAL_CELL_PROLIFERATION		125	-0.443722	-1.3812	0.0533597	1	1	4098	tags=26%, list=21%, signal=33%
GO_MACROPHAGE_MIGRATION	GO_MACROPHAGE_MIGRATION		52	-0.498827	-1.3808	0.123711	1	1	4727	tags=33%, list=24%, signal=43%
HP_VOCAL_CORD_PARALYSIS	HP_VOCAL_CORD_PARALYSIS		42	-0.427709	-1.38068	0.121269	1	1	3572	tags=17%, list=18%, signal=20%
GO_SIALYLATION	GO_SIALYLATION		20	-0.647226	-1.38066	0.0956023	1	1	4627	tags=55%, list=23%, signal=72%
GO_AXONAL_FASCICULATION	GO_AXONAL_FASCICULATION		23	-0.618851	-1.38014	0.0814394	1	1	2835	tags=43%, list=14%, signal=51%
GO_GLIAL_CELL_DEVELOPMENT	GO_GLIAL_CELL_DEVELOPMENT		115	-0.491437	-1.38009	0.0466926	1	1	3037	tags=21%, list=15%, signal=25%
HP_HYPERAMMONEMIA	HP_HYPERAMMONEMIA		48	-0.546871	-1.37922	0.10119	1	1	1296	tags=8%, list=7%, signal=9%
HP_URINARY_GLYCOSAMINOGLYCAN_EXCRETION	HP_URINARY_GLYCOSAMINOGLYCAN_EXCRETION		16	-0.439438	-1.37919	0.12426	1	1	7805	tags=56%, list=40%, signal=93%
GO_T_TUBULE	GO_T_TUBULE		52	-0.609068	-1.37816	0.0708661	1	1	3189	tags=40%, list=16%, signal=48%
GO_SODIUM_ION_TRANSMEMBRANE_TRANSPORTER_ACTIVITY	GO_SODIUM_ION_TRANSMEMBRANE_TRANSPORTER_ACTIVITY		152	-0.593322	-1.37808	0.0237154	1	1	2557	tags=36%, list=13%, signal=40%
GO_CYCLASE_ACTIVITY	GO_CYCLASE_ACTIVITY		18	-0.654781	-1.37736	0.0761905	1	1	5766	tags=72%, list=29%, signal=102%
GO_POSITIVE_REGULATION_OF_MAST_CELL_ACTIVATION	GO_POSITIVE_REGULATION_OF_MAST_CELL_ACTIVATION		21	-0.716853	-1.37584	0.0650407	1	1	1217	tags=24%, list=6%, signal=25%
HP_NECK_FLEXOR_WEAKNESS	HP_NECK_FLEXOR_WEAKNESS		31	-0.617713	-1.37467	0.0742972	1	1	1920	tags=29%, list=10%, signal=32%
GO_FIBROBLAST_GROWTH_FACTOR_BINDING	GO_FIBROBLAST_GROWTH_FACTOR_BINDING		23	-0.551699	-1.37401	0.0924855	1	1	4616	tags=30%, list=23%, signal=40%
GO_GLUTAMINE_FAMILY_AMINO_ACID_CATABOLIC_PROCESS	GO_GLUTAMINE_FAMILY_AMINO_ACID_CATABOLIC_PROCESS		26	-0.602251	-1.37336	0.0773931	1	1	2205	tags=27%, list=11%, signal=30%
HP_LOSS_OF_CONSCIOUSNESS	HP_LOSS_OF_CONSCIOUSNESS		17	-0.51776	-1.37318	0.144289	1	1	7009	tags=53%, list=35%, signal=82%
GO_IONOTROPIC_GLUTAMATE_RECEPTOR_ACTIVITY	GO_IONOTROPIC_GLUTAMATE_RECEPTOR_ACTIVITY		19	-0.713004	-1.37214	0.0711539	1	1	1945	tags=47%, list=10%, signal=52%
GO_SODIUM_ION_EXPORT_ACROSS_PLASMA_MEMBRANE	GO_SODIUM_ION_EXPORT_ACROSS_PLASMA_MEMBRANE		15	-0.712908	-1.37194	0.0782443	1	1	1863	tags=40%, list=9%, signal=44%
GO_ALPHA_ACTININ_BINDING	GO_ALPHA_ACTININ_BINDING		27	-0.61582	-1.37055	0.0728745	1	1	3837	tags=44%, list=19%, signal=55%
HP_WEAKNESS_OF_THE_INTRINSIC_HAND_MUSCLES	HP_WEAKNESS_OF_THE_INTRINSIC_HAND_MUSCLES		21	-0.661088	-1.37046	0.0807453	1	1	2121	tags=24%, list=11%, signal=27%
GO_I_BAND	GO_I_BAND		139	-0.528231	-1.37038	0.0526316	1	1	4007	tags=38%, list=20%, signal=47%
GO_NEGATIVE_REGULATION_OF_ORGANELLE_ASSEMBLY	GO_NEGATIVE_REGULATION_OF_ORGANELLE_ASSEMBLY		37	-0.425569	-1.36885	0.149798	1	1	1087	tags=5%, list=6%, signal=6%
GO_ENDOSOME_MEMBRANE	GO_ENDOSOME_MEMBRANE		479	-0.325038	-1.36797	0.0874752	1	1	5283	tags=20%, list=27%, signal=27%
GO_POTASSIUM_CHANNEL_REGULATOR_ACTIVITY	GO_POTASSIUM_CHANNEL_REGULATOR_ACTIVITY		52	-0.575295	-1.36796	0.0486381	1	1	5028	tags=42%, list=25%, signal=57%
GO_MAMMARY_GLAND_MORPHOGENESIS	GO_MAMMARY_GLAND_MORPHOGENESIS		45	-0.551197	-1.36787	0.0978887	1	1	4478	tags=40%, list=23%, signal=52%
GO_REGULATION_OF_CARDIAC_MUSCLE_CONTRACTION_BY_CALCIUM_ION_SIGNALING	GO_REGULATION_OF_CARDIAC_MUSCLE_CONTRACTION_BY_CALCIUM_ION_SIGNALING		25	-0.571258	-1.36781	0.112167	1	1	4333	tags=40%, list=22%, signal=51%
GO_POSITIVE_REGULATION_OF_PROTEIN_LOCALIZATION_TO_CELL_SURFACE	GO_POSITIVE_REGULATION_OF_PROTEIN_LOCALIZATION_TO_CELL_SURFACE		17	-0.528378	-1.36747	0.165992	1	1	304	tags=6%, list=2%, signal=6%
GO_NEGATIVE_REGULATION_OF_OSTEOCLAST_DIFFERENTIATION	GO_NEGATIVE_REGULATION_OF_OSTEOCLAST_DIFFERENTIATION		29	-0.557163	-1.36739	0.0992063	1	1	5040	tags=38%, list=26%, signal=51%
GO_NEGATIVE_REGULATION_OF_ANIMAL_ORGAN_MORPHOGENESIS	GO_NEGATIVE_REGULATION_OF_ANIMAL_ORGAN_MORPHOGENESIS		34	-0.598776	-1.36698	0.076	1	1	3830	tags=41%, list=19%, signal=51%
GO_GLUTATHIONE_DERIVATIVE_METABOLIC_PROCESS	GO_GLUTATHIONE_DERIVATIVE_METABOLIC_PROCESS		21	-0.68145	-1.36676	0.0869565	1	1	3329	tags=33%, list=17%, signal=40%
GO_RESPONSE_TO_MUSCLE_STRETCH	GO_RESPONSE_TO_MUSCLE_STRETCH		18	-0.696985	-1.36653	0.0785563	1	1	3738	tags=39%, list=19%, signal=48%
GO_TRANSFORMING_GROWTH_FACTOR_BETA_RECEPTOR_SIGNALING_PATHWAY	GO_TRANSFORMING_GROWTH_FACTOR_BETA_RECEPTOR_SIGNALING_PATHWAY		187	-0.420617	-1.36622	0.0598802	1	1	5813	tags=30%, list=29%, signal=43%
GO_POSITIVE_REGULATION_OF_MACROPHAGE_DERIVED_FOAM_CELL_DIFFERENTIATION	GO_POSITIVE_REGULATION_OF_MACROPHAGE_DERIVED_FOAM_CELL_DIFFERENTIATION		18	-0.666616	-1.36609	0.103586	1	1	3471	tags=50%, list=18%, signal=61%
GO_POTASSIUM_ION_EXPORT_ACROSS_PLASMA_MEMBRANE	GO_POTASSIUM_ION_EXPORT_ACROSS_PLASMA_MEMBRANE		17	-0.678804	-1.36601	0.0871212	1	1	4220	tags=59%, list=21%, signal=75%
GO_RAL_GTPASE_BINDING	GO_RAL_GTPASE_BINDING		15	-0.37693	-1.36578	0.097561	1	1	5936	tags=33%, list=30%, signal=48%
GO_CELL_COMMUNICATION_INVOLVED_IN_CARDIAC_CONDUCTION	GO_CELL_COMMUNICATION_INVOLVED_IN_CARDIAC_CONDUCTION		54	-0.556166	-1.36513	0.0782443	1	1	4261	tags=43%, list=22%, signal=54%
HP_ABNORMAL_SPEECH_PROSODY	HP_ABNORMAL_SPEECH_PROSODY		20	-0.604686	-1.36483	0.121331	1	1	2625	tags=15%, list=13%, signal=17%
GO_AROMATASE_ACTIVITY	GO_AROMATASE_ACTIVITY		24	-0.749876	-1.36454	0.0550285	1	1	1454	tags=54%, list=7%, signal=58%
GO_CALCIUM_DEPENDENT_PHOSPHOLIPASE_A2_ACTIVITY	GO_CALCIUM_DEPENDENT_PHOSPHOLIPASE_A2_ACTIVITY		16	-0.725317	-1.36425	0.0803213	1	1	1754	tags=44%, list=9%, signal=48%
GO_REGULATION_OF_PROTEIN_KINASE_C_SIGNALING	GO_REGULATION_OF_PROTEIN_KINASE_C_SIGNALING		17	-0.659885	-1.3642	0.0682261	1	1	3526	tags=35%, list=18%, signal=43%
HP_NECK_MUSCLE_WEAKNESS	HP_NECK_MUSCLE_WEAKNESS		68	-0.567464	-1.36381	0.0601202	1	1	2128	tags=24%, list=11%, signal=26%
GO_GLUTAMATE_RECEPTOR_ACTIVITY	GO_GLUTAMATE_RECEPTOR_ACTIVITY		27	-0.686718	-1.36374	0.0525328	1	1	1945	tags=44%, list=10%, signal=49%
GO_MAST_CELL_ACTIVATION	GO_MAST_CELL_ACTIVATION		59	-0.578176	-1.36334	0.0850202	1	1	5429	tags=44%, list=27%, signal=61%
GO_RETINOID_X_RECEPTOR_BINDING	GO_RETINOID_X_RECEPTOR_BINDING		18	-0.650055	-1.36264	0.120332	1	1	431	tags=11%, list=2%, signal=11%
GO_CORONARY_VASCULATURE_MORPHOGENESIS	GO_CORONARY_VASCULATURE_MORPHOGENESIS		16	-0.644335	-1.36257	0.0938124	1	1	2911	tags=31%, list=15%, signal=37%
GO_ARACHIDONIC_ACID_METABOLIC_PROCESS	GO_ARACHIDONIC_ACID_METABOLIC_PROCESS		56	-0.62912	-1.36246	0.0767717	1	1	3046	tags=38%, list=15%, signal=44%
HP_ABNORMALITY_OF_THE_NASOPHARYNX	HP_ABNORMALITY_OF_THE_NASOPHARYNX		119	-0.462562	-1.36176	0.108911	1	1	6189	tags=41%, list=31%, signal=60%
HP_SUPRAVENTRICULAR_TACHYCARDIA	HP_SUPRAVENTRICULAR_TACHYCARDIA		36	-0.597251	-1.36135	0.0653846	1	1	3926	tags=39%, list=20%, signal=48%
GO_LYSOSOME_LOCALIZATION	GO_LYSOSOME_LOCALIZATION		71	-0.51559	-1.36131	0.103093	1	1	4237	tags=24%, list=21%, signal=30%
GO_SIGNALING_ADAPTOR_ACTIVITY	GO_SIGNALING_ADAPTOR_ACTIVITY		66	-0.394796	-1.35952	0.113208	1	1	5704	tags=38%, list=29%, signal=53%
GO_OLIGODENDROCYTE_DEVELOPMENT	GO_OLIGODENDROCYTE_DEVELOPMENT		45	-0.596307	-1.35867	0.0653465	1	1	3037	tags=31%, list=15%, signal=37%
GO_NEURON_SPINE	GO_NEURON_SPINE		174	-0.494753	-1.35739	0.0518234	1	1	3241	tags=24%, list=16%, signal=29%
GO_ALKALI_METAL_ION_BINDING	GO_ALKALI_METAL_ION_BINDING		17	-0.673842	-1.35732	0.106931	1	1	1911	tags=24%, list=10%, signal=26%
GO_GLYCEROPHOSPHOLIPID_CATABOLIC_PROCESS	GO_GLYCEROPHOSPHOLIPID_CATABOLIC_PROCESS		31	-0.510261	-1.35694	0.106157	1	1	3381	tags=19%, list=17%, signal=23%
GO_CELLULAR_MONOVALENT_INORGANIC_CATION_HOMEOSTASIS	GO_CELLULAR_MONOVALENT_INORGANIC_CATION_HOMEOSTASIS		113	-0.499794	-1.35623	0.0636183	1	1	4867	tags=27%, list=25%, signal=36%
GO_MAMMARY_GLAND_EPITHELIUM_DEVELOPMENT	GO_MAMMARY_GLAND_EPITHELIUM_DEVELOPMENT		70	-0.471709	-1.35579	0.121331	1	1	2426	tags=14%, list=12%, signal=16%
HP_ABNORMAL_SUBARACHNOID_SPACE_MORPHOLOGY	HP_ABNORMAL_SUBARACHNOID_SPACE_MORPHOLOGY		75	-0.483995	-1.35515	0.112339	1	1	4576	tags=31%, list=23%, signal=40%
HP_THORACIC_KYPHOSCOLIOSIS	HP_THORACIC_KYPHOSCOLIOSIS		20	-0.646598	-1.35464	0.113872	1	1	3248	tags=30%, list=16%, signal=36%
GO_VASCULAR_ASSOCIATED_SMOOTH_MUSCLE_CELL_DIFFERENTIATION	GO_VASCULAR_ASSOCIATED_SMOOTH_MUSCLE_CELL_DIFFERENTIATION		25	-0.490404	-1.3544	0.134215	1	1	6327	tags=56%, list=32%, signal=82%
HP_ORAL_PHARYNGEAL_DYSPHAGIA	HP_ORAL_PHARYNGEAL_DYSPHAGIA		25	-0.412773	-1.35427	0.136364	1	1	9277	tags=68%, list=47%, signal=128%
GO_VENTRICULAR_CARDIAC_MUSCLE_CELL_ACTION_POTENTIAL	GO_VENTRICULAR_CARDIAC_MUSCLE_CELL_ACTION_POTENTIAL		33	-0.576854	-1.35423	0.0917782	1	1	4123	tags=48%, list=21%, signal=61%
GO_GLUCOSAMINE_CONTAINING_COMPOUND_METABOLIC_PROCESS	GO_GLUCOSAMINE_CONTAINING_COMPOUND_METABOLIC_PROCESS		24	-0.565608	-1.35397	0.0961924	1	1	2947	tags=21%, list=15%, signal=24%
GO_PHOSPHOLIPASE_A2_ACTIVITY	GO_PHOSPHOLIPASE_A2_ACTIVITY		27	-0.676153	-1.35379	0.0724638	1	1	1754	tags=30%, list=9%, signal=32%
GO_REGULATION_OF_VOLTAGE_GATED_CALCIUM_CHANNEL_ACTIVITY	GO_REGULATION_OF_VOLTAGE_GATED_CALCIUM_CHANNEL_ACTIVITY		34	-0.572216	-1.35344	0.111776	1	1	5084	tags=50%, list=26%, signal=67%
HP_HYPOTENSION	HP_HYPOTENSION		101	-0.521377	-1.35344	0.0569106	1	1	3083	tags=28%, list=16%, signal=33%
GO_BRANCHING_INVOLVED_IN_MAMMARY_GLAND_DUCT_MORPHOGENESIS	GO_BRANCHING_INVOLVED_IN_MAMMARY_GLAND_DUCT_MORPHOGENESIS		24	-0.550026	-1.35304	0.118343	1	1	4478	tags=38%, list=23%, signal=48%
GO_SHORT_CHAIN_FATTY_ACID_METABOLIC_PROCESS	GO_SHORT_CHAIN_FATTY_ACID_METABOLIC_PROCESS		16	-0.608167	-1.35296	0.125954	1	1	6402	tags=63%, list=32%, signal=92%
HP_ABNORMALITY_OF_THE_TONSILS	HP_ABNORMALITY_OF_THE_TONSILS		20	-0.461277	-1.35235	0.166983	1	1	4153	tags=25%, list=21%, signal=32%
HP_DIALEPTIC_SEIZURE	HP_DIALEPTIC_SEIZURE		131	-0.485991	-1.35215	0.0806142	1	1	3509	tags=24%, list=18%, signal=30%
HP_ABNORMAL_T_WAVE	HP_ABNORMAL_T_WAVE		27	-0.649062	-1.35098	0.0841683	1	1	4123	tags=48%, list=21%, signal=61%
GO_GLYCOLIPID_BINDING	GO_GLYCOLIPID_BINDING		25	-0.573401	-1.35083	0.135729	1	1	1235	tags=12%, list=6%, signal=13%
GO_FATTY_ACID_DERIVATIVE_TRANSPORT	GO_FATTY_ACID_DERIVATIVE_TRANSPORT		49	-0.612529	-1.35069	0.0424242	1	1	1222	tags=22%, list=6%, signal=24%
HP_EMG_DECREMENTAL_RESPONSE_OF_COMPOUND_MUSCLE_ACTION_POTENTIAL_TO_REPETITIVE_NERVE_STIMULATION	HP_EMG_DECREMENTAL_RESPONSE_OF_COMPOUND_MUSCLE_ACTION_POTENTIAL_TO_REPETITIVE_NERVE_STIMULATION		24	-0.626157	-1.35028	0.103093	1	1	5291	tags=46%, list=27%, signal=63%
GO_ARACHIDONIC_ACID_EPOXYGENASE_ACTIVITY	GO_ARACHIDONIC_ACID_EPOXYGENASE_ACTIVITY		15	-0.805078	-1.34945	0.0769231	1	1	2523	tags=73%, list=13%, signal=84%
GO_REGULATION_OF_CALCIUM_ION_IMPORT	GO_REGULATION_OF_CALCIUM_ION_IMPORT		38	-0.585126	-1.34903	0.0502008	1	1	1091	tags=13%, list=6%, signal=14%
HP_ABNORMAL_ALDOLASE_LEVEL	HP_ABNORMAL_ALDOLASE_LEVEL		16	-0.57151	-1.34715	0.193814	1	1	347	tags=6%, list=2%, signal=6%
GO_REGULATION_OF_MEMBRANE_INVAGINATION	GO_REGULATION_OF_MEMBRANE_INVAGINATION		16	-0.542043	-1.34708	0.160714	1	1	6455	tags=50%, list=33%, signal=74%
GO_NEGATIVE_REGULATION_OF_ENDOTHELIAL_CELL_PROLIFERATION	GO_NEGATIVE_REGULATION_OF_ENDOTHELIAL_CELL_PROLIFERATION		38	-0.540706	-1.34705	0.11332	1	1	3060	tags=24%, list=15%, signal=28%
HP_CONICAL_INCISOR	HP_CONICAL_INCISOR		18	-0.621945	-1.34691	0.1	1	1	6152	tags=61%, list=31%, signal=89%
GO_SIALYLTRANSFERASE_ACTIVITY	GO_SIALYLTRANSFERASE_ACTIVITY		21	-0.627046	-1.34681	0.120229	1	1	4627	tags=52%, list=23%, signal=68%
GO_REGULATION_OF_SMOOTH_MUSCLE_CELL_DIFFERENTIATION	GO_REGULATION_OF_SMOOTH_MUSCLE_CELL_DIFFERENTIATION		30	-0.509111	-1.34659	0.134269	1	1	3830	tags=33%, list=19%, signal=41%
GO_EXCITATORY_EXTRACELLULAR_LIGAND_GATED_ION_CHANNEL_ACTIVITY	GO_EXCITATORY_EXTRACELLULAR_LIGAND_GATED_ION_CHANNEL_ACTIVITY		30	-0.653756	-1.34656	0.0571992	1	1	1366	tags=33%, list=7%, signal=36%
GO_LUNG_ALVEOLUS_DEVELOPMENT	GO_LUNG_ALVEOLUS_DEVELOPMENT		41	-0.491556	-1.34637	0.142308	1	1	3830	tags=27%, list=19%, signal=33%
GO_POSITIVE_REGULATION_OF_MICROTUBULE_POLYMERIZATION_OR_DEPOLYMERIZATION	GO_POSITIVE_REGULATION_OF_MICROTUBULE_POLYMERIZATION_OR_DEPOLYMERIZATION		33	-0.51067	-1.34637	0.122605	1	1	361	tags=6%, list=2%, signal=6%
GO_SODIUM_ION_TRANSMEMBRANE_TRANSPORT	GO_SODIUM_ION_TRANSMEMBRANE_TRANSPORT		173	-0.543372	-1.34584	0.0308285	1	1	2675	tags=28%, list=14%, signal=32%
GO_NEUROMUSCULAR_SYNAPTIC_TRANSMISSION	GO_NEUROMUSCULAR_SYNAPTIC_TRANSMISSION		23	-0.677393	-1.34557	0.0898204	1	1	1920	tags=30%, list=10%, signal=34%
GO_REGULATION_OF_CARDIAC_CONDUCTION	GO_REGULATION_OF_CARDIAC_CONDUCTION		68	-0.537567	-1.34535	0.0839695	1	1	4261	tags=38%, list=22%, signal=49%
GO_NEUROTROPHIN_TRK_RECEPTOR_SIGNALING_PATHWAY	GO_NEUROTROPHIN_TRK_RECEPTOR_SIGNALING_PATHWAY		33	-0.54677	-1.34468	0.125245	1	1	5206	tags=45%, list=26%, signal=62%
HP_GENERALIZED_ONSET_SEIZURE	HP_GENERALIZED_ONSET_SEIZURE		230	-0.437334	-1.34461	0.0750469	1	1	3509	tags=19%, list=18%, signal=23%
GO_TRANSMEMBRANE_RECEPTOR_PROTEIN_SERINE_THREONINE_KINASE_BINDING	GO_TRANSMEMBRANE_RECEPTOR_PROTEIN_SERINE_THREONINE_KINASE_BINDING		22	-0.64934	-1.3442	0.0950413	1	1	3830	tags=50%, list=19%, signal=62%
GO_STRIATED_MUSCLE_CONTRACTION	GO_STRIATED_MUSCLE_CONTRACTION		166	-0.505122	-1.34296	0.0513308	1	1	3402	tags=31%, list=17%, signal=37%
GO_ENDOCYTIC_RECYCLING	GO_ENDOCYTIC_RECYCLING		46	-0.428518	-1.3424	0.168932	1	1	963	tags=7%, list=5%, signal=7%
GO_REGULATION_OF_CALCIUM_ION_TRANSMEMBRANE_TRANSPORTER_ACTIVITY	GO_REGULATION_OF_CALCIUM_ION_TRANSMEMBRANE_TRANSPORTER_ACTIVITY		82	-0.510274	-1.34187	0.0813008	1	1	4333	tags=37%, list=22%, signal=47%
GO_REGULATION_OF_PH	GO_REGULATION_OF_PH		102	-0.494889	-1.34181	0.0537849	1	1	4931	tags=27%, list=25%, signal=36%
HP_ABNORMALITY_OF_VITAMIN_B12_METABOLISM	HP_ABNORMALITY_OF_VITAMIN_B12_METABOLISM		22	-0.40761	-1.3416	0.153527	1	1	7216	tags=59%, list=37%, signal=93%
GO_CARDIAC_MUSCLE_CONTRACTION	GO_CARDIAC_MUSCLE_CONTRACTION		130	-0.509915	-1.34118	0.0535373	1	1	3683	tags=34%, list=19%, signal=41%
GO_CELLULAR_MODIFIED_AMINO_ACID_METABOLIC_PROCESS	GO_CELLULAR_MODIFIED_AMINO_ACID_METABOLIC_PROCESS		181	-0.485001	-1.34087	0.0708502	1	1	3618	tags=25%, list=18%, signal=31%
HP_ASPIRATION_PNEUMONIA	HP_ASPIRATION_PNEUMONIA		25	-0.463413	-1.34082	0.164384	1	1	4483	tags=24%, list=23%, signal=31%
GO_PROTEIN_HORMONE_RECEPTOR_ACTIVITY	GO_PROTEIN_HORMONE_RECEPTOR_ACTIVITY		17	-0.692003	-1.34073	0.0823293	1	1	2336	tags=41%, list=12%, signal=47%
HP_OBSTRUCTIVE_SLEEP_APNEA	HP_OBSTRUCTIVE_SLEEP_APNEA		39	-0.543792	-1.34069	0.115226	1	1	4153	tags=31%, list=21%, signal=39%
GO_STARTLE_RESPONSE	GO_STARTLE_RESPONSE		27	-0.672821	-1.34052	0.0726915	1	1	2725	tags=41%, list=14%, signal=47%
GO_REGULATION_OF_SYSTEMIC_ARTERIAL_BLOOD_PRESSURE_BY_RENIN_ANGIOTENSIN	GO_REGULATION_OF_SYSTEMIC_ARTERIAL_BLOOD_PRESSURE_BY_RENIN_ANGIOTENSIN		25	-0.629706	-1.34043	0.106509	1	1	2872	tags=32%, list=15%, signal=37%
GO_MONOVALENT_INORGANIC_CATION_HOMEOSTASIS	GO_MONOVALENT_INORGANIC_CATION_HOMEOSTASIS		158	-0.510539	-1.33987	0.0503018	1	1	2945	tags=20%, list=15%, signal=23%
GO_PHOSPHATIDYLSERINE_METABOLIC_PROCESS	GO_PHOSPHATIDYLSERINE_METABOLIC_PROCESS		33	-0.601211	-1.33952	0.0991903	1	1	3748	tags=33%, list=19%, signal=41%
GO_ACTION_POTENTIAL	GO_ACTION_POTENTIAL		131	-0.540584	-1.33881	0.0552268	1	1	3229	tags=33%, list=16%, signal=39%
GO_POSITIVE_REGULATION_OF_NOTCH_SIGNALING_PATHWAY	GO_POSITIVE_REGULATION_OF_NOTCH_SIGNALING_PATHWAY		50	-0.549851	-1.33874	0.108	1	1	3766	tags=22%, list=19%, signal=27%
HP_TOE_WALKING	HP_TOE_WALKING		49	-0.521144	-1.3387	0.126531	1	1	3922	tags=27%, list=20%, signal=33%
HP_ABNORMAL_CIRCULATING_FATTY_ACID_CONCENTRATION	HP_ABNORMAL_CIRCULATING_FATTY_ACID_CONCENTRATION		41	-0.627189	-1.33746	0.130693	1	1	3178	tags=20%, list=16%, signal=23%
GO_REGULATION_OF_PLASMA_MEMBRANE_ORGANIZATION	GO_REGULATION_OF_PLASMA_MEMBRANE_ORGANIZATION		16	-0.681141	-1.33686	0.124528	1	1	1773	tags=19%, list=9%, signal=21%
GO_PSEUDOPODIUM_ORGANIZATION	GO_PSEUDOPODIUM_ORGANIZATION		16	-0.46854	-1.33654	0.157685	1	1	6159	tags=50%, list=31%, signal=73%
GO_OXIDOREDUCTASE_ACTIVITY_ACTING_ON_PAIRED_DONORS_WITH_INCORPORATION_OR_REDUCTION_OF_MOLECULAR_OXYGEN_REDUCED_FLAVIN_OR_FLAVOPROTEIN_AS_ONE_DONOR_AND_INCORPORATION_OF_ONE_ATOM_OF_OXYGEN	GO_OXIDOREDUCTASE_ACTIVITY_ACTING_ON_PAIRED_DONORS_WITH_INCORPORATION_OR_REDUCTION_OF_MOLECULAR_OXYGEN_REDUCED_FLAVIN_OR_FLAVOPROTEIN_AS_ONE_DONOR_AND_INCORPORATION_OF_ONE_ATOM_OF_OXYGEN		33	-0.716889	-1.33638	0.0761719	1	1	1551	tags=45%, list=8%, signal=49%
HP_PELVIC_GIRDLE_MUSCLE_WEAKNESS	HP_PELVIC_GIRDLE_MUSCLE_WEAKNESS		32	-0.579621	-1.33632	0.101695	1	1	3248	tags=25%, list=16%, signal=30%
GO_DELAYED_RECTIFIER_POTASSIUM_CHANNEL_ACTIVITY	GO_DELAYED_RECTIFIER_POTASSIUM_CHANNEL_ACTIVITY		32	-0.639282	-1.33584	0.0561122	1	1	3228	tags=53%, list=16%, signal=63%
GO_VESICLE_BUDDING_FROM_MEMBRANE	GO_VESICLE_BUDDING_FROM_MEMBRANE		107	-0.307632	-1.33547	0.173913	1	1	4382	tags=11%, list=22%, signal=14%
GO_NEGATIVE_REGULATION_OF_CYTOKINE_BIOSYNTHETIC_PROCESS	GO_NEGATIVE_REGULATION_OF_CYTOKINE_BIOSYNTHETIC_PROCESS		16	-0.690669	-1.33529	0.097561	1	1	293	tags=19%, list=1%, signal=19%
HP_TORSADE_DE_POINTES	HP_TORSADE_DE_POINTES		20	-0.64888	-1.33485	0.126233	1	1	4123	tags=50%, list=21%, signal=63%
GO_NEGATIVE_REGULATION_OF_ORGAN_GROWTH	GO_NEGATIVE_REGULATION_OF_ORGAN_GROWTH		33	-0.579916	-1.33466	0.124748	1	1	815	tags=12%, list=4%, signal=13%
HP_APLASIA_HYPOPLASIA_OF_THE_PHALANGES_OF_THE_THUMB	HP_APLASIA_HYPOPLASIA_OF_THE_PHALANGES_OF_THE_THUMB		33	-0.578538	-1.33365	0.117083	1	1	2999	tags=30%, list=15%, signal=36%
GO_CARBOXYLIC_ESTER_HYDROLASE_ACTIVITY	GO_CARBOXYLIC_ESTER_HYDROLASE_ACTIVITY		130	-0.512755	-1.3336	0.0516899	1	1	3748	tags=28%, list=19%, signal=35%
GO_MACROPHAGE_CHEMOTAXIS	GO_MACROPHAGE_CHEMOTAXIS		39	-0.492869	-1.33353	0.147177	1	1	4727	tags=33%, list=24%, signal=44%
GO_DRUG_CATABOLIC_PROCESS	GO_DRUG_CATABOLIC_PROCESS		24	-0.741069	-1.3332	0.082495	1	1	2991	tags=63%, list=15%, signal=74%
GO_MAST_CELL_MEDIATED_IMMUNITY	GO_MAST_CELL_MEDIATED_IMMUNITY		48	-0.566517	-1.33304	0.11609	1	1	5429	tags=40%, list=27%, signal=54%
HP_DISTAL_MUSCLE_WEAKNESS	HP_DISTAL_MUSCLE_WEAKNESS		155	-0.398958	-1.33296	0.123288	1	1	4407	tags=19%, list=22%, signal=24%
GO_REGULATION_OF_GLIAL_CELL_MIGRATION	GO_REGULATION_OF_GLIAL_CELL_MIGRATION		16	-0.60877	-1.33291	0.154176	1	1	3490	tags=38%, list=18%, signal=46%
HP_ABNORMAL_ST_SEGMENT	HP_ABNORMAL_ST_SEGMENT		27	-0.598716	-1.33283	0.121622	1	1	3926	tags=44%, list=20%, signal=55%
GO_N_GLYCAN_PROCESSING	GO_N_GLYCAN_PROCESSING		18	-0.676861	-1.33279	0.138462	1	1	3212	tags=28%, list=16%, signal=33%
HP_ABNORMALITY_OF_PRIMARY_TEETH	HP_ABNORMALITY_OF_PRIMARY_TEETH		51	-0.470948	-1.33254	0.164151	1	1	2178	tags=12%, list=11%, signal=13%
HP_BILE_DUCT_PROLIFERATION	HP_BILE_DUCT_PROLIFERATION		15	-0.476114	-1.33223	0.170213	1	1	4838	tags=33%, list=24%, signal=44%
HP_ABNORMALITY_OF_BLADDER_MORPHOLOGY	HP_ABNORMALITY_OF_BLADDER_MORPHOLOGY		47	-0.487941	-1.33216	0.15251	1	1	3333	tags=21%, list=17%, signal=26%
GO_NODE_OF_RANVIER	GO_NODE_OF_RANVIER		15	-0.72845	-1.33201	0.101887	1	1	2451	tags=47%, list=12%, signal=53%
HP_ABNORMAL_ELECTROPHYSIOLOGY_OF_SINOATRIAL_NODE_ORIGIN	HP_ABNORMAL_ELECTROPHYSIOLOGY_OF_SINOATRIAL_NODE_ORIGIN		63	-0.520252	-1.33188	0.0878243	1	1	4123	tags=29%, list=21%, signal=36%
GO_ESTABLISHMENT_OF_ENDOTHELIAL_BARRIER	GO_ESTABLISHMENT_OF_ENDOTHELIAL_BARRIER		45	-0.412112	-1.33155	0.166667	1	1	8102	tags=58%, list=41%, signal=98%
HP_RESTING_TREMOR	HP_RESTING_TREMOR		38	-0.395906	-1.33068	0.155431	1	1	5237	tags=29%, list=27%, signal=39%
HP_RESPIRATORY_ARREST	HP_RESPIRATORY_ARREST		18	-0.654729	-1.32959	0.112016	1	1	3788	tags=39%, list=19%, signal=48%
GO_MYELIN_SHEATH	GO_MYELIN_SHEATH		45	-0.515447	-1.32938	0.120459	1	1	2937	tags=20%, list=15%, signal=23%
GO_TRANSMEMBRANE_RECEPTOR_PROTEIN_KINASE_ACTIVITY	GO_TRANSMEMBRANE_RECEPTOR_PROTEIN_KINASE_ACTIVITY		79	-0.48025	-1.32886	0.0960784	1	1	3307	tags=25%, list=17%, signal=30%
GO_PEPTIDYL_ARGININE_METHYLATION	GO_PEPTIDYL_ARGININE_METHYLATION		15	-0.750063	-1.32869	0.126506	1	1	251	tags=13%, list=1%, signal=13%
GO_TRANSFERASE_ACTIVITY_TRANSFERRING_ALKYL_OR_ARYL_OTHER_THAN_METHYL_GROUPS	GO_TRANSFERASE_ACTIVITY_TRANSFERRING_ALKYL_OR_ARYL_OTHER_THAN_METHYL_GROUPS		53	-0.537275	-1.32856	0.151052	1	1	2021	tags=13%, list=10%, signal=15%
HP_ANKLE_WEAKNESS	HP_ANKLE_WEAKNESS		16	-0.65931	-1.32851	0.127083	1	1	4598	tags=50%, list=23%, signal=65%
HP_TETANY	HP_TETANY		19	-0.723915	-1.32833	0.0997963	1	1	2675	tags=26%, list=14%, signal=30%
GO_ENDOCYTIC_VESICLE	GO_ENDOCYTIC_VESICLE		307	-0.394226	-1.3281	0.104247	1	1	4925	tags=23%, list=25%, signal=31%
GO_COLLECTING_DUCT_DEVELOPMENT	GO_COLLECTING_DUCT_DEVELOPMENT		15	-0.710978	-1.32802	0.103734	1	1	3830	tags=60%, list=19%, signal=74%
GO_POTASSIUM_CHANNEL_COMPLEX	GO_POTASSIUM_CHANNEL_COMPLEX		95	-0.588639	-1.32799	0.0528376	1	1	3228	tags=41%, list=16%, signal=49%
GO_NEGATIVE_REGULATION_OF_MYOBLAST_DIFFERENTIATION	GO_NEGATIVE_REGULATION_OF_MYOBLAST_DIFFERENTIATION		25	-0.626771	-1.32729	0.0989899	1	1	2180	tags=32%, list=11%, signal=36%
HP_BILATERAL_TONIC_CLONIC_SEIZURE	HP_BILATERAL_TONIC_CLONIC_SEIZURE		185	-0.468741	-1.32696	0.0878505	1	1	3247	tags=19%, list=16%, signal=22%
GO_INTRACELLULAR_LIGAND_GATED_ION_CHANNEL_ACTIVITY	GO_INTRACELLULAR_LIGAND_GATED_ION_CHANNEL_ACTIVITY		29	-0.612536	-1.32678	0.0810277	1	1	3989	tags=48%, list=20%, signal=60%
GO_9PLUS2_MOTILE_CILIUM	GO_9PLUS2_MOTILE_CILIUM		103	-0.567094	-1.32669	0.0551181	1	1	3695	tags=44%, list=19%, signal=53%
HP_DECREASED_LACRIMATION	HP_DECREASED_LACRIMATION		17	-0.699156	-1.32585	0.105364	1	1	2999	tags=35%, list=15%, signal=42%
GO_ARACHIDONIC_ACID_MONOOXYGENASE_ACTIVITY	GO_ARACHIDONIC_ACID_MONOOXYGENASE_ACTIVITY		19	-0.756889	-1.32562	0.0900196	1	1	2523	tags=63%, list=13%, signal=72%
GO_POSITIVE_REGULATION_OF_VOLTAGE_GATED_POTASSIUM_CHANNEL_ACTIVITY	GO_POSITIVE_REGULATION_OF_VOLTAGE_GATED_POTASSIUM_CHANNEL_ACTIVITY		15	-0.714703	-1.32509	0.071579	1	1	4220	tags=60%, list=21%, signal=76%
GO_NEGATIVE_REGULATION_OF_PROTEIN_TYROSINE_KINASE_ACTIVITY	GO_NEGATIVE_REGULATION_OF_PROTEIN_TYROSINE_KINASE_ACTIVITY		27	-0.333015	-1.32423	0.152918	1	1	5859	tags=33%, list=30%, signal=47%
GO_PLATELET_DENSE_GRANULE	GO_PLATELET_DENSE_GRANULE		20	-0.628319	-1.32395	0.13963	1	1	4180	tags=40%, list=21%, signal=51%
GO_RESPONSE_TO_TRANSFORMING_GROWTH_FACTOR_BETA	GO_RESPONSE_TO_TRANSFORMING_GROWTH_FACTOR_BETA		242	-0.398013	-1.32385	0.0634921	1	1	5813	tags=31%, list=29%, signal=44%
GO_CARDIAC_SEPTUM_DEVELOPMENT	GO_CARDIAC_SEPTUM_DEVELOPMENT		108	-0.454267	-1.32351	0.0980392	1	1	5709	tags=40%, list=29%, signal=56%
GO_POSITIVE_REGULATION_OF_ACTIVATED_T_CELL_PROLIFERATION	GO_POSITIVE_REGULATION_OF_ACTIVATED_T_CELL_PROLIFERATION		24	-0.600032	-1.32335	0.111111	1	1	1923	tags=21%, list=10%, signal=23%
GO_NEGATIVE_REGULATION_OF_EPITHELIAL_TO_MESENCHYMAL_TRANSITION	GO_NEGATIVE_REGULATION_OF_EPITHELIAL_TO_MESENCHYMAL_TRANSITION		33	-0.458755	-1.32328	0.151515	1	1	6044	tags=52%, list=31%, signal=74%
HP_APLASIA_HYPOPLASIA_OF_THE_PHALANGES_OF_THE_HAND	HP_APLASIA_HYPOPLASIA_OF_THE_PHALANGES_OF_THE_HAND		213	-0.403353	-1.32314	0.103774	1	1	4427	tags=26%, list=22%, signal=33%
GO_PHOSPHATIDYLETHANOLAMINE_ACYL_CHAIN_REMODELING	GO_PHOSPHATIDYLETHANOLAMINE_ACYL_CHAIN_REMODELING		23	-0.641342	-1.32296	0.109053	1	1	1754	tags=26%, list=9%, signal=29%
GO_SERTOLI_CELL_DEVELOPMENT	GO_SERTOLI_CELL_DEVELOPMENT		15	-0.624014	-1.32269	0.132505	1	1	6903	tags=80%, list=35%, signal=123%
GO_MUSCLE_CELL_CELLULAR_HOMEOSTASIS	GO_MUSCLE_CELL_CELLULAR_HOMEOSTASIS		19	-0.677342	-1.32223	0.113872	1	1	1039	tags=21%, list=5%, signal=22%
GO_BETA_CATENIN_BINDING	GO_BETA_CATENIN_BINDING		84	-0.462373	-1.32192	0.119485	1	1	5835	tags=35%, list=30%, signal=49%
GO_ENDOCARDIAL_CUSHION_FORMATION	GO_ENDOCARDIAL_CUSHION_FORMATION		24	-0.578567	-1.32186	0.119923	1	1	1937	tags=21%, list=10%, signal=23%
GO_POSITIVE_REGULATION_OF_INSULIN_SECRETION_INVOLVED_IN_CELLULAR_RESPONSE_TO_GLUCOSE_STIMULUS	GO_POSITIVE_REGULATION_OF_INSULIN_SECRETION_INVOLVED_IN_CELLULAR_RESPONSE_TO_GLUCOSE_STIMULUS		32	-0.591195	-1.32173	0.119048	1	1	2433	tags=22%, list=12%, signal=25%
HP_ALKALOSIS	HP_ALKALOSIS		28	-0.632593	-1.32129	0.0876191	1	1	2675	tags=39%, list=14%, signal=45%
GO_STEROL_HOMEOSTASIS	GO_STEROL_HOMEOSTASIS		83	-0.541903	-1.32124	0.0674603	1	1	4510	tags=36%, list=23%, signal=47%
GO_THYMUS_DEVELOPMENT	GO_THYMUS_DEVELOPMENT		46	-0.547528	-1.32113	0.117424	1	1	904	tags=11%, list=5%, signal=11%
GO_ESTABLISHMENT_OF_PROTEIN_LOCALIZATION_TO_PLASMA_MEMBRANE	GO_ESTABLISHMENT_OF_PROTEIN_LOCALIZATION_TO_PLASMA_MEMBRANE		54	-0.263605	-1.321	0.122807	1	1	6230	tags=26%, list=32%, signal=38%
GO_PROLINE_RICH_REGION_BINDING	GO_PROLINE_RICH_REGION_BINDING		17	-0.382888	-1.32073	0.137803	1	1	5548	tags=29%, list=28%, signal=41%
GO_RELAXATION_OF_CARDIAC_MUSCLE	GO_RELAXATION_OF_CARDIAC_MUSCLE		16	-0.622556	-1.32057	0.158607	1	1	6546	tags=81%, list=33%, signal=121%
HP_DISTAL_UPPER_LIMB_AMYOTROPHY	HP_DISTAL_UPPER_LIMB_AMYOTROPHY		28	-0.513159	-1.32029	0.134	1	1	3008	tags=18%, list=15%, signal=21%
GO_REGULATION_OF_CARDIAC_MUSCLE_CONTRACTION	GO_REGULATION_OF_CARDIAC_MUSCLE_CONTRACTION		75	-0.52483	-1.3194	0.0898438	1	1	4333	tags=35%, list=22%, signal=44%
GO_AXON_INITIAL_SEGMENT	GO_AXON_INITIAL_SEGMENT		17	-0.666533	-1.31762	0.126894	1	1	3189	tags=35%, list=16%, signal=42%
GO_TRANSMEMBRANE_RECEPTOR_PROTEIN_TYROSINE_KINASE_ACTIVITY	GO_TRANSMEMBRANE_RECEPTOR_PROTEIN_TYROSINE_KINASE_ACTIVITY		61	-0.503175	-1.31649	0.0992218	1	1	3307	tags=28%, list=17%, signal=33%
GO_RENAL_WATER_HOMEOSTASIS	GO_RENAL_WATER_HOMEOSTASIS		37	-0.600807	-1.31545	0.108481	1	1	3531	tags=32%, list=18%, signal=39%
GO_REGULATION_OF_NMDA_RECEPTOR_ACTIVITY	GO_REGULATION_OF_NMDA_RECEPTOR_ACTIVITY		36	-0.614193	-1.31541	0.0916179	1	1	1401	tags=25%, list=7%, signal=27%
GO_REGULATION_OF_SYSTEMIC_ARTERIAL_BLOOD_PRESSURE_BY_CIRCULATORY_RENIN_ANGIOTENSIN	GO_REGULATION_OF_SYSTEMIC_ARTERIAL_BLOOD_PRESSURE_BY_CIRCULATORY_RENIN_ANGIOTENSIN		18	-0.667431	-1.31493	0.128107	1	1	2872	tags=39%, list=15%, signal=45%
HP_ADRENAL_OVERACTIVITY	HP_ADRENAL_OVERACTIVITY		35	-0.614328	-1.31444	0.0982318	1	1	2990	tags=37%, list=15%, signal=44%
HP_SENSORY_NEUROPATHY	HP_SENSORY_NEUROPATHY		177	-0.417457	-1.31436	0.0962672	1	1	4407	tags=22%, list=22%, signal=28%
GO_REGULATION_OF_CALCINEURIN_MEDIATED_SIGNALING	GO_REGULATION_OF_CALCINEURIN_MEDIATED_SIGNALING		35	-0.561356	-1.31422	0.120316	1	1	2699	tags=23%, list=14%, signal=26%
HP_VOMITING	HP_VOMITING		211	-0.403368	-1.31412	0.108216	1	1	2937	tags=12%, list=15%, signal=14%
GO_CATION_CHANNEL_COMPLEX	GO_CATION_CHANNEL_COMPLEX		216	-0.547432	-1.3137	0.0714286	1	1	3228	tags=38%, list=16%, signal=44%
HP_SUPRAVENTRICULAR_ARRHYTHMIA	HP_SUPRAVENTRICULAR_ARRHYTHMIA		99	-0.510578	-1.31315	0.0938697	1	1	4101	tags=41%, list=21%, signal=52%
GO_LIPASE_ACTIVITY	GO_LIPASE_ACTIVITY		123	-0.494598	-1.31293	0.0631164	1	1	3748	tags=29%, list=19%, signal=36%
GO_SOLUTE_ANION_ANTIPORTER_ACTIVITY	GO_SOLUTE_ANION_ANTIPORTER_ACTIVITY		28	-0.613804	-1.31254	0.11157	1	1	1664	tags=21%, list=8%, signal=23%
GO_NEGATIVE_REGULATION_OF_PEPTIDYL_TYROSINE_PHOSPHORYLATION	GO_NEGATIVE_REGULATION_OF_PEPTIDYL_TYROSINE_PHOSPHORYLATION		49	-0.337313	-1.312	0.186	1	1	6081	tags=33%, list=31%, signal=47%
GO_REGULATION_OF_HEART_RATE_BY_CARDIAC_CONDUCTION	GO_REGULATION_OF_HEART_RATE_BY_CARDIAC_CONDUCTION		38	-0.572999	-1.31077	0.0952381	1	1	4261	tags=47%, list=22%, signal=60%
GO_NEUROMUSCULAR_JUNCTION_DEVELOPMENT	GO_NEUROMUSCULAR_JUNCTION_DEVELOPMENT		48	-0.497489	-1.30934	0.13278	1	1	5291	tags=42%, list=27%, signal=57%
GO_SARCOLEMMA	GO_SARCOLEMMA		132	-0.506236	-1.30909	0.0986717	1	1	3244	tags=30%, list=16%, signal=36%
GO_THYROID_HORMONE_METABOLIC_PROCESS	GO_THYROID_HORMONE_METABOLIC_PROCESS		26	-0.622625	-1.30904	0.11002	1	1	3598	tags=54%, list=18%, signal=66%
GO_MUSCLE_HYPERTROPHY	GO_MUSCLE_HYPERTROPHY		84	-0.528944	-1.30773	0.0947581	1	1	1608	tags=15%, list=8%, signal=17%
GO_NEUROTRANSMITTER_BINDING	GO_NEUROTRANSMITTER_BINDING		21	-0.672204	-1.30748	0.100196	1	1	3375	tags=43%, list=17%, signal=52%
GO_STEROID_HORMONE_RECEPTOR_ACTIVITY	GO_STEROID_HORMONE_RECEPTOR_ACTIVITY		26	-0.590303	-1.30745	0.133733	1	1	1432	tags=23%, list=7%, signal=25%
GO_NEGATIVE_REGULATION_OF_ALPHA_BETA_T_CELL_ACTIVATION	GO_NEGATIVE_REGULATION_OF_ALPHA_BETA_T_CELL_ACTIVATION		39	-0.581172	-1.30728	0.125	1	1	1469	tags=15%, list=7%, signal=17%
GO_REGULATION_OF_MUSCLE_SYSTEM_PROCESS	GO_REGULATION_OF_MUSCLE_SYSTEM_PROCESS		222	-0.481157	-1.30715	0.0671785	1	1	3858	tags=29%, list=20%, signal=36%
HP_VASCULITIS	HP_VASCULITIS		61	-0.527892	-1.3065	0.127907	1	1	5612	tags=43%, list=28%, signal=59%
HP_SPEECH_APRAXIA	HP_SPEECH_APRAXIA		17	-0.600072	-1.30622	0.202335	1	1	73	tags=6%, list=0%, signal=6%
GO_EXPORT_ACROSS_PLASMA_MEMBRANE	GO_EXPORT_ACROSS_PLASMA_MEMBRANE		58	-0.550819	-1.30591	0.0834952	1	1	3323	tags=33%, list=17%, signal=39%
HP_VENTRICULAR_TACHYCARDIA	HP_VENTRICULAR_TACHYCARDIA		53	-0.570657	-1.30533	0.0947776	1	1	3091	tags=34%, list=16%, signal=40%
GO_CLATHRIN_COATED_ENDOCYTIC_VESICLE_MEMBRANE	GO_CLATHRIN_COATED_ENDOCYTIC_VESICLE_MEMBRANE		38	-0.542997	-1.30517	0.181087	1	1	5115	tags=42%, list=26%, signal=57%
GO_REGULATION_OF_T_CELL_MEDIATED_CYTOTOXICITY	GO_REGULATION_OF_T_CELL_MEDIATED_CYTOTOXICITY		32	-0.56434	-1.30419	0.145022	1	1	1923	tags=22%, list=10%, signal=24%
HP_ABNORMAL_SYNAPTIC_TRANSMISSION_AT_THE_NEUROMUSCULAR_JUNCTION	HP_ABNORMAL_SYNAPTIC_TRANSMISSION_AT_THE_NEUROMUSCULAR_JUNCTION		104	-0.500131	-1.30305	0.0972763	1	1	2121	tags=17%, list=11%, signal=19%
GO_VASCULAR_ASSOCIATED_SMOOTH_MUSCLE_CONTRACTION	GO_VASCULAR_ASSOCIATED_SMOOTH_MUSCLE_CONTRACTION		24	-0.560955	-1.30291	0.137725	1	1	6316	tags=58%, list=32%, signal=86%
GO_REGULATION_OF_CELLULAR_PH	GO_REGULATION_OF_CELLULAR_PH		93	-0.471264	-1.3028	0.0951417	1	1	4867	tags=25%, list=25%, signal=33%
GO_SMOOTH_MUSCLE_CONTRACTION	GO_SMOOTH_MUSCLE_CONTRACTION		103	-0.520644	-1.30246	0.0795455	1	1	4104	tags=36%, list=21%, signal=45%
GO_RESPIRATORY_SYSTEM_DEVELOPMENT	GO_RESPIRATORY_SYSTEM_DEVELOPMENT		200	-0.414013	-1.30246	0.0869565	1	1	4994	tags=33%, list=25%, signal=43%
HP_ABNORMAL_PLATELET_MORPHOLOGY	HP_ABNORMAL_PLATELET_MORPHOLOGY		19	-0.617217	-1.30242	0.166341	1	1	272	tags=11%, list=1%, signal=11%
GO_SODIUM_CHANNEL_REGULATOR_ACTIVITY	GO_SODIUM_CHANNEL_REGULATOR_ACTIVITY		38	-0.548026	-1.30208	0.132184	1	1	4464	tags=39%, list=23%, signal=51%
GO_REGULATION_OF_ACTOMYOSIN_STRUCTURE_ORGANIZATION	GO_REGULATION_OF_ACTOMYOSIN_STRUCTURE_ORGANIZATION		93	-0.417362	-1.30206	0.138996	1	1	4579	tags=26%, list=23%, signal=33%
GO_EMBRYONIC_HEMOPOIESIS	GO_EMBRYONIC_HEMOPOIESIS		23	-0.582713	-1.30193	0.161157	1	1	5233	tags=39%, list=26%, signal=53%
GO_HSP90_PROTEIN_BINDING	GO_HSP90_PROTEIN_BINDING		41	-0.518033	-1.30174	0.162571	1	1	732	tags=10%, list=4%, signal=10%
HP_HEADACHE	HP_HEADACHE		289	-0.414199	-1.30154	0.0988142	1	1	4376	tags=26%, list=22%, signal=32%
GO_REGULATION_OF_MUSCLE_CONTRACTION	GO_REGULATION_OF_MUSCLE_CONTRACTION		156	-0.489814	-1.30104	0.0862385	1	1	3849	tags=35%, list=19%, signal=43%
GO_MHC_CLASS_II_PROTEIN_COMPLEX_BINDING	GO_MHC_CLASS_II_PROTEIN_COMPLEX_BINDING		16	-0.546299	-1.29996	0.209644	1	1	5450	tags=63%, list=28%, signal=86%
GO_PHOSPHATIDYLCHOLINE_ACYL_CHAIN_REMODELING	GO_PHOSPHATIDYLCHOLINE_ACYL_CHAIN_REMODELING		28	-0.592303	-1.29968	0.144603	1	1	1754	tags=21%, list=9%, signal=23%
GO_REGULATION_OF_POSTSYNAPTIC_DENSITY_ORGANIZATION	GO_REGULATION_OF_POSTSYNAPTIC_DENSITY_ORGANIZATION		16	-0.665451	-1.29946	0.133962	1	1	3022	tags=44%, list=15%, signal=52%
GO_POSITIVE_REGULATION_OF_ATPASE_ACTIVITY	GO_POSITIVE_REGULATION_OF_ATPASE_ACTIVITY		54	-0.500193	-1.29813	0.137214	1	1	1955	tags=13%, list=10%, signal=14%
GO_PEPTIDOGLYCAN_BINDING	GO_PEPTIDOGLYCAN_BINDING		16	-0.705573	-1.29799	0.108527	1	1	4351	tags=69%, list=22%, signal=88%
GO_HEART_FORMATION	GO_HEART_FORMATION		30	-0.589374	-1.29772	0.125984	1	1	3830	tags=53%, list=19%, signal=66%
GO_ADENYLATE_CYCLASE_INHIBITING_G_PROTEIN_COUPLED_RECEPTOR_SIGNALING_PATHWAY	GO_ADENYLATE_CYCLASE_INHIBITING_G_PROTEIN_COUPLED_RECEPTOR_SIGNALING_PATHWAY		83	-0.555397	-1.29725	0.0757282	1	1	1033	tags=22%, list=5%, signal=23%
GO_AXOLEMMA	GO_AXOLEMMA		15	-0.65449	-1.29657	0.125261	1	1	2937	tags=33%, list=15%, signal=39%
GO_MOTILE_CILIUM	GO_MOTILE_CILIUM		175	-0.537292	-1.29653	0.0803213	1	1	3591	tags=40%, list=18%, signal=48%
GO_ACETYLCHOLINE_RECEPTOR_ACTIVITY	GO_ACETYLCHOLINE_RECEPTOR_ACTIVITY		22	-0.668013	-1.2962	0.0988593	1	1	1300	tags=32%, list=7%, signal=34%
GO_GUANYL_NUCLEOTIDE_EXCHANGE_FACTOR_ACTIVITY	GO_GUANYL_NUCLEOTIDE_EXCHANGE_FACTOR_ACTIVITY		210	-0.319681	-1.29611	0.182004	1	1	6412	tags=37%, list=32%, signal=54%
GO_MEMBRANE_REGION	GO_MEMBRANE_REGION		332	-0.409394	-1.29607	0.0885827	1	1	4200	tags=24%, list=21%, signal=30%
HP_DELAYED_ERUPTION_OF_TEETH	HP_DELAYED_ERUPTION_OF_TEETH		156	-0.417027	-1.29592	0.121723	1	1	3742	tags=19%, list=19%, signal=24%
GO_PHOSPHOLIPASE_C_ACTIVATING_G_PROTEIN_COUPLED_RECEPTOR_SIGNALING_PATHWAY	GO_PHOSPHOLIPASE_C_ACTIVATING_G_PROTEIN_COUPLED_RECEPTOR_SIGNALING_PATHWAY		102	-0.555011	-1.2957	0.0769231	1	1	3093	tags=38%, list=16%, signal=45%
GO_PEPTIDE_HORMONE_BINDING	GO_PEPTIDE_HORMONE_BINDING		50	-0.589116	-1.29547	0.0943775	1	1	4135	tags=54%, list=21%, signal=68%
HP_PROGRESSIVE_INABILITY_TO_WALK	HP_PROGRESSIVE_INABILITY_TO_WALK		43	-0.404363	-1.29534	0.214575	1	1	2625	tags=9%, list=13%, signal=11%
GO_MUSCLE_SYSTEM_PROCESS	GO_MUSCLE_SYSTEM_PROCESS		426	-0.472637	-1.29518	0.0615385	1	1	3402	tags=27%, list=17%, signal=32%
GO_MAST_CELL_GRANULE	GO_MAST_CELL_GRANULE		22	-0.642575	-1.29513	0.144554	1	1	5016	tags=55%, list=25%, signal=73%
GO_LYMPHOID_PROGENITOR_CELL_DIFFERENTIATION	GO_LYMPHOID_PROGENITOR_CELL_DIFFERENTIATION		20	-0.53164	-1.29511	0.194503	1	1	3830	tags=25%, list=19%, signal=31%
GO_TRANSMEMBRANE_RECEPTOR_PROTEIN_PHOSPHATASE_ACTIVITY	GO_TRANSMEMBRANE_RECEPTOR_PROTEIN_PHOSPHATASE_ACTIVITY		17	-0.6282	-1.2948	0.149194	1	1	4210	tags=59%, list=21%, signal=75%
HP_SUDDEN_CARDIAC_DEATH	HP_SUDDEN_CARDIAC_DEATH		82	-0.505957	-1.29474	0.0980392	1	1	3091	tags=29%, list=16%, signal=35%
GO_REGULATION_OF_TRANSMEMBRANE_RECEPTOR_PROTEIN_SERINE_THREONINE_KINASE_SIGNALING_PATHWAY	GO_REGULATION_OF_TRANSMEMBRANE_RECEPTOR_PROTEIN_SERINE_THREONINE_KINASE_SIGNALING_PATHWAY		236	-0.463197	-1.29437	0.0715706	1	1	3975	tags=27%, list=20%, signal=34%
HP_AMAUROSIS_FUGAX	HP_AMAUROSIS_FUGAX		30	-0.529515	-1.2938	0.194831	1	1	4888	tags=33%, list=25%, signal=44%
GO_SALIVARY_GLAND_DEVELOPMENT	GO_SALIVARY_GLAND_DEVELOPMENT		39	-0.506984	-1.29361	0.165725	1	1	3998	tags=28%, list=20%, signal=35%
HP_ECTOPIA_PUPILLAE	HP_ECTOPIA_PUPILLAE		18	-0.591377	-1.29343	0.131048	1	1	964	tags=17%, list=5%, signal=18%
GO_WATER_HOMEOSTASIS	GO_WATER_HOMEOSTASIS		79	-0.528111	-1.29323	0.086444	1	1	2479	tags=20%, list=13%, signal=23%
HP_IMMUNOLOGIC_HYPERSENSITIVITY	HP_IMMUNOLOGIC_HYPERSENSITIVITY		176	-0.469128	-1.29292	0.114228	1	1	4902	tags=37%, list=25%, signal=49%
GO_PRESYNAPTIC_MEMBRANE	GO_PRESYNAPTIC_MEMBRANE		154	-0.548335	-1.29268	0.0834952	1	1	3247	tags=34%, list=16%, signal=40%
HP_RECURRENT_SINOPULMONARY_INFECTIONS	HP_RECURRENT_SINOPULMONARY_INFECTIONS		15	-0.634917	-1.29264	0.183838	1	1	2031	tags=20%, list=10%, signal=22%
GO_MUSCLE_CONTRACTION	GO_MUSCLE_CONTRACTION		343	-0.480996	-1.29255	0.074856	1	1	3333	tags=29%, list=17%, signal=34%
GO_PHOSPHOLIPASE_A2_ACTIVITY_CONSUMING_1_2_DIPALMITOYLPHOSPHATIDYLCHOLINE	GO_PHOSPHOLIPASE_A2_ACTIVITY_CONSUMING_1_2_DIPALMITOYLPHOSPHATIDYLCHOLINE		20	-0.645091	-1.2924	0.137097	1	1	1754	tags=30%, list=9%, signal=33%
GO_TRANS_GOLGI_NETWORK_MEMBRANE	GO_TRANS_GOLGI_NETWORK_MEMBRANE		86	-0.396356	-1.29223	0.157282	1	1	4802	tags=23%, list=24%, signal=31%
GO_NEGATIVE_REGULATION_OF_POTASSIUM_ION_TRANSMEMBRANE_TRANSPORT	GO_NEGATIVE_REGULATION_OF_POTASSIUM_ION_TRANSMEMBRANE_TRANSPORT		23	-0.597537	-1.29149	0.128713	1	1	4123	tags=43%, list=21%, signal=55%
HP_ACNE	HP_ACNE		53	-0.465541	-1.29086	0.149621	1	1	2863	tags=19%, list=14%, signal=22%
GO_AMINOGLYCAN_METABOLIC_PROCESS	GO_AMINOGLYCAN_METABOLIC_PROCESS		170	-0.439376	-1.29047	0.11811	1	1	3615	tags=25%, list=18%, signal=30%
HP_DISTAL_LOWER_LIMB_MUSCLE_WEAKNESS	HP_DISTAL_LOWER_LIMB_MUSCLE_WEAKNESS		48	-0.487544	-1.29042	0.162602	1	1	4026	tags=27%, list=20%, signal=34%
GO_POSITIVE_REGULATION_OF_T_CELL_MEDIATED_CYTOTOXICITY	GO_POSITIVE_REGULATION_OF_T_CELL_MEDIATED_CYTOTOXICITY		25	-0.586899	-1.29004	0.1606	1	1	1923	tags=24%, list=10%, signal=27%
HP_EPISODIC_ATAXIA	HP_EPISODIC_ATAXIA		26	-0.602106	-1.28945	0.147059	1	1	3247	tags=38%, list=16%, signal=46%
GO_REGULATION_OF_STRIATED_MUSCLE_CONTRACTION	GO_REGULATION_OF_STRIATED_MUSCLE_CONTRACTION		88	-0.522555	-1.28926	0.101761	1	1	4333	tags=36%, list=22%, signal=46%
GO_ROUGH_ENDOPLASMIC_RETICULUM	GO_ROUGH_ENDOPLASMIC_RETICULUM		82	-0.474147	-1.28917	0.127701	1	1	1493	tags=11%, list=8%, signal=12%
HP_ANKYLOSIS	HP_ANKYLOSIS		20	-0.627353	-1.28913	0.164356	1	1	3085	tags=30%, list=16%, signal=36%
GO_THREONINE_TYPE_PEPTIDASE_ACTIVITY	GO_THREONINE_TYPE_PEPTIDASE_ACTIVITY		30	-0.636967	-1.28896	0.147436	1	1	798	tags=13%, list=4%, signal=14%
GO_EXCITATORY_SYNAPSE_ASSEMBLY	GO_EXCITATORY_SYNAPSE_ASSEMBLY		25	-0.634279	-1.28875	0.115234	1	1	3838	tags=52%, list=19%, signal=64%
HP_SPINAL_DEFORMITIES	HP_SPINAL_DEFORMITIES		18	-0.643874	-1.28863	0.165992	1	1	1255	tags=17%, list=6%, signal=18%
GO_CELLULAR_RESPONSE_TO_ESTROGEN_STIMULUS	GO_CELLULAR_RESPONSE_TO_ESTROGEN_STIMULUS		16	-0.634136	-1.28806	0.188	1	1	1773	tags=19%, list=9%, signal=21%
HP_LIMB_GIRDLE_MUSCLE_WEAKNESS	HP_LIMB_GIRDLE_MUSCLE_WEAKNESS		77	-0.464967	-1.28797	0.127237	1	1	2121	tags=16%, list=11%, signal=17%
GO_SYNAPTIC_TRANSMISSION_CHOLINERGIC	GO_SYNAPTIC_TRANSMISSION_CHOLINERGIC		30	-0.607004	-1.28765	0.125	1	1	3902	tags=43%, list=20%, signal=54%
HP_DYSOSTOSIS_MULTIPLEX	HP_DYSOSTOSIS_MULTIPLEX		20	-0.384047	-1.28761	0.172888	1	1	8283	tags=50%, list=42%, signal=86%
HP_ABNORMAL_CIRCULATING_FATTY_ACID_ANION_CONCENTRATION	HP_ABNORMAL_CIRCULATING_FATTY_ACID_ANION_CONCENTRATION		16	-0.534175	-1.2873	0.219316	1	1	3178	tags=19%, list=16%, signal=22%
GO_NEGATIVE_REGULATION_OF_DEVELOPMENTAL_GROWTH	GO_NEGATIVE_REGULATION_OF_DEVELOPMENTAL_GROWTH		105	-0.464561	-1.28694	0.139313	1	1	5090	tags=38%, list=26%, signal=51%
HP_MIGRAINE	HP_MIGRAINE		129	-0.427209	-1.28688	0.113422	1	1	2430	tags=13%, list=12%, signal=15%
HP_BRONCHITIS	HP_BRONCHITIS		78	-0.560619	-1.28683	0.132924	1	1	4919	tags=55%, list=25%, signal=73%
HP_RAPIDLY_PROGRESSIVE	HP_RAPIDLY_PROGRESSIVE		37	-0.531435	-1.28631	0.1893	1	1	3722	tags=19%, list=19%, signal=23%
GO_DENDRITIC_CELL_DIFFERENTIATION	GO_DENDRITIC_CELL_DIFFERENTIATION		43	-0.517937	-1.28623	0.168675	1	1	4165	tags=28%, list=21%, signal=35%
GO_POSITIVE_REGULATION_OF_BONE_MINERALIZATION	GO_POSITIVE_REGULATION_OF_BONE_MINERALIZATION		38	-0.494247	-1.28618	0.151751	1	1	3830	tags=34%, list=19%, signal=42%
HP_RHINITIS	HP_RHINITIS		69	-0.563189	-1.28546	0.14257	1	1	4376	tags=49%, list=22%, signal=63%
HP_FACIAL_HYPOTONIA	HP_FACIAL_HYPOTONIA		31	-0.604536	-1.28519	0.193359	1	1	741	tags=10%, list=4%, signal=10%
GO_COLLATERAL_SPROUTING	GO_COLLATERAL_SPROUTING		26	-0.549531	-1.28514	0.149805	1	1	5090	tags=46%, list=26%, signal=62%
GO_REGULATION_OF_ICOSANOID_SECRETION	GO_REGULATION_OF_ICOSANOID_SECRETION		19	-0.646167	-1.28487	0.12426	1	1	1978	tags=32%, list=10%, signal=35%
GO_VENTRICULAR_SEPTUM_DEVELOPMENT	GO_VENTRICULAR_SEPTUM_DEVELOPMENT		70	-0.458575	-1.28403	0.156604	1	1	5675	tags=43%, list=29%, signal=60%
HP_HYPOGLYCEMIC_COMA	HP_HYPOGLYCEMIC_COMA		17	-0.70584	-1.28371	0.160784	1	1	531	tags=18%, list=3%, signal=18%
GO_ION_CHANNEL_REGULATOR_ACTIVITY	GO_ION_CHANNEL_REGULATOR_ACTIVITY		113	-0.512547	-1.28341	0.0823293	1	1	4261	tags=32%, list=22%, signal=40%
HP_MYOGLOBINURIA	HP_MYOGLOBINURIA		22	-0.589532	-1.28293	0.179134	1	1	3402	tags=27%, list=17%, signal=33%
GO_NEGATIVE_REGULATION_OF_POTASSIUM_ION_TRANSPORT	GO_NEGATIVE_REGULATION_OF_POTASSIUM_ION_TRANSPORT		31	-0.601865	-1.2828	0.128257	1	1	3207	tags=39%, list=16%, signal=46%
HP_ABNORMAL_SUBSTANTIA_NIGRA_MORPHOLOGY	HP_ABNORMAL_SUBSTANTIA_NIGRA_MORPHOLOGY		16	-0.510111	-1.28173	0.205036	1	1	2625	tags=19%, list=13%, signal=22%
GO_POSITIVE_REGULATION_OF_CALCIUM_ION_IMPORT	GO_POSITIVE_REGULATION_OF_CALCIUM_ION_IMPORT		20	-0.608488	-1.28096	0.123016	1	1	869	tags=15%, list=4%, signal=16%
GO_REGULATION_OF_EXCITATORY_SYNAPSE_ASSEMBLY	GO_REGULATION_OF_EXCITATORY_SYNAPSE_ASSEMBLY		15	-0.681473	-1.28095	0.136719	1	1	3022	tags=53%, list=15%, signal=63%
GO_REGULATION_OF_SMOOTH_MUSCLE_CONTRACTION	GO_REGULATION_OF_SMOOTH_MUSCLE_CONTRACTION		59	-0.542939	-1.28082	0.123364	1	1	3831	tags=39%, list=19%, signal=48%
GO_REGULATION_OF_VASOCONSTRICTION	GO_REGULATION_OF_VASOCONSTRICTION		59	-0.53927	-1.28049	0.108268	1	1	3544	tags=32%, list=18%, signal=39%
GO_SIALIC_ACID_BINDING	GO_SIALIC_ACID_BINDING		21	-0.636941	-1.28042	0.134146	1	1	3917	tags=57%, list=20%, signal=71%
GO_REGULATION_OF_LEUKOCYTE_DEGRANULATION	GO_REGULATION_OF_LEUKOCYTE_DEGRANULATION		46	-0.510263	-1.28017	0.167002	1	1	7215	tags=48%, list=37%, signal=75%
GO_CATION_CHLORIDE_SYMPORTER_ACTIVITY	GO_CATION_CHLORIDE_SYMPORTER_ACTIVITY		17	-0.661934	-1.28005	0.144016	1	1	3185	tags=47%, list=16%, signal=56%
HP_GROWTH_HORMONE_EXCESS	HP_GROWTH_HORMONE_EXCESS		18	-0.535733	-1.27994	0.222868	1	1	4091	tags=28%, list=21%, signal=35%
GO_HORMONE_BINDING	GO_HORMONE_BINDING		82	-0.549913	-1.27993	0.11332	1	1	3831	tags=45%, list=19%, signal=56%
GO_REGULATION_OF_CELL_FATE_COMMITMENT	GO_REGULATION_OF_CELL_FATE_COMMITMENT		30	-0.582531	-1.27955	0.148649	1	1	2194	tags=30%, list=11%, signal=34%
GO_GOLGI_VESICLE_BUDDING	GO_GOLGI_VESICLE_BUDDING		80	-0.30592	-1.27854	0.219316	1	1	4288	tags=10%, list=22%, signal=13%
HP_ASTHMA	HP_ASTHMA		137	-0.481455	-1.27847	0.148	1	1	4270	tags=34%, list=22%, signal=43%
GO_INTRACELLULAR_CALCIUM_ACTIVATED_CHLORIDE_CHANNEL_ACTIVITY	GO_INTRACELLULAR_CALCIUM_ACTIVATED_CHLORIDE_CHANNEL_ACTIVITY		16	-0.68367	-1.27838	0.173653	1	1	2405	tags=44%, list=12%, signal=50%
GO_LUNG_EPITHELIUM_DEVELOPMENT	GO_LUNG_EPITHELIUM_DEVELOPMENT		37	-0.499299	-1.27832	0.142	1	1	4883	tags=43%, list=25%, signal=57%
GO_GLYCOSPHINGOLIPID_BIOSYNTHETIC_PROCESS	GO_GLYCOSPHINGOLIPID_BIOSYNTHETIC_PROCESS		25	-0.581853	-1.27827	0.1587	1	1	3045	tags=32%, list=15%, signal=38%
GO_RECEPTOR_SERINE_THREONINE_KINASE_BINDING	GO_RECEPTOR_SERINE_THREONINE_KINASE_BINDING		27	-0.595065	-1.27815	0.136082	1	1	3830	tags=44%, list=19%, signal=55%
HP_DIFFUSE_CEREBRAL_ATROPHY	HP_DIFFUSE_CEREBRAL_ATROPHY		34	-0.571658	-1.27673	0.16381	1	1	4764	tags=35%, list=24%, signal=46%
GO_LIGAND_ACTIVATED_TRANSCRIPTION_FACTOR_ACTIVITY	GO_LIGAND_ACTIVATED_TRANSCRIPTION_FACTOR_ACTIVITY		52	-0.502182	-1.27663	0.140039	1	1	2898	tags=23%, list=15%, signal=27%
GO_OSTEOBLAST_PROLIFERATION	GO_OSTEOBLAST_PROLIFERATION		28	-0.532108	-1.27629	0.177734	1	1	4109	tags=39%, list=21%, signal=50%
GO_PROTEIN_DEGLYCOSYLATION	GO_PROTEIN_DEGLYCOSYLATION		26	-0.329884	-1.27611	0.130879	1	1	9405	tags=58%, list=48%, signal=110%
GO_SYNTAXIN_1_BINDING	GO_SYNTAXIN_1_BINDING		26	-0.5981	-1.2761	0.161224	1	1	4277	tags=50%, list=22%, signal=64%
GO_COATED_VESICLE	GO_COATED_VESICLE		289	-0.380266	-1.27599	0.134921	1	1	4291	tags=19%, list=22%, signal=24%
GO_LONG_TERM_MEMORY	GO_LONG_TERM_MEMORY		34	-0.583993	-1.27557	0.136882	1	1	4596	tags=44%, list=23%, signal=57%
GO_REGULATION_OF_FATTY_ACID_TRANSPORT	GO_REGULATION_OF_FATTY_ACID_TRANSPORT		25	-0.603203	-1.27555	0.138943	1	1	1978	tags=24%, list=10%, signal=27%
HP_PNEUMONIA	HP_PNEUMONIA		175	-0.437067	-1.27503	0.135827	1	1	5847	tags=43%, list=30%, signal=60%
GO_PROTEIN_TRIMERIZATION	GO_PROTEIN_TRIMERIZATION		17	-0.621765	-1.2749	0.17551	1	1	3120	tags=35%, list=16%, signal=42%
HP_ABNORMAL_DRINKING_BEHAVIOR	HP_ABNORMAL_DRINKING_BEHAVIOR		42	-0.573174	-1.27487	0.102204	1	1	2675	tags=33%, list=14%, signal=38%
HP_SHORT_TIBIA	HP_SHORT_TIBIA		20	-0.579558	-1.27404	0.172	1	1	844	tags=20%, list=4%, signal=21%
HP_CONICAL_TOOTH	HP_CONICAL_TOOTH		32	-0.533525	-1.27374	0.152642	1	1	2327	tags=22%, list=12%, signal=25%
HP_NEOPLASM_OF_THE_TRACHEOBRONCHIAL_SYSTEM	HP_NEOPLASM_OF_THE_TRACHEOBRONCHIAL_SYSTEM		19	-0.57834	-1.27306	0.168932	1	1	1152	tags=16%, list=6%, signal=17%
GO_NEGATIVE_REGULATION_OF_FIBROBLAST_GROWTH_FACTOR_RECEPTOR_SIGNALING_PATHWAY	GO_NEGATIVE_REGULATION_OF_FIBROBLAST_GROWTH_FACTOR_RECEPTOR_SIGNALING_PATHWAY		18	-0.549539	-1.27263	0.191651	1	1	4362	tags=50%, list=22%, signal=64%
HP_ACHILLES_TENDON_CONTRACTURE	HP_ACHILLES_TENDON_CONTRACTURE		26	-0.581956	-1.27218	0.173152	1	1	2268	tags=23%, list=11%, signal=26%
GO_INTRINSIC_COMPONENT_OF_SYNAPTIC_MEMBRANE	GO_INTRINSIC_COMPONENT_OF_SYNAPTIC_MEMBRANE		162	-0.563062	-1.27205	0.0973282	1	1	2048	tags=31%, list=10%, signal=35%
HP_OROFACIAL_DYSKINESIA	HP_OROFACIAL_DYSKINESIA		19	-0.570532	-1.27151	0.184946	1	1	5161	tags=53%, list=26%, signal=71%
GO_LYASE_ACTIVITY	GO_LYASE_ACTIVITY		170	-0.427634	-1.27126	0.115686	1	1	2799	tags=16%, list=14%, signal=19%
GO_PARALLEL_FIBER_TO_PURKINJE_CELL_SYNAPSE	GO_PARALLEL_FIBER_TO_PURKINJE_CELL_SYNAPSE		16	-0.701424	-1.27072	0.154902	1	1	3085	tags=56%, list=16%, signal=67%
HP_HYPOCALCEMIA	HP_HYPOCALCEMIA		59	-0.470537	-1.2705	0.147002	1	1	5840	tags=34%, list=30%, signal=48%
GO_PREPULSE_INHIBITION	GO_PREPULSE_INHIBITION		15	-0.690605	-1.2705	0.125749	1	1	1945	tags=33%, list=10%, signal=37%
HP_EPISODIC_RESPIRATORY_DISTRESS	HP_EPISODIC_RESPIRATORY_DISTRESS		17	-0.648165	-1.27049	0.179226	1	1	1255	tags=18%, list=6%, signal=19%
GO_REGULATION_OF_CALCIUM_MEDIATED_SIGNALING	GO_REGULATION_OF_CALCIUM_MEDIATED_SIGNALING		95	-0.459359	-1.27047	0.144	1	1	4727	tags=34%, list=24%, signal=44%
GO_DENDRITE_SELF_AVOIDANCE	GO_DENDRITE_SELF_AVOIDANCE		16	-0.650336	-1.27041	0.152416	1	1	1899	tags=31%, list=10%, signal=35%
GO_POSITIVE_REGULATION_OF_MAST_CELL_ACTIVATION_INVOLVED_IN_IMMUNE_RESPONSE	GO_POSITIVE_REGULATION_OF_MAST_CELL_ACTIVATION_INVOLVED_IN_IMMUNE_RESPONSE		16	-0.689103	-1.27012	0.190574	1	1	1217	tags=19%, list=6%, signal=20%
GO_TETRAPYRROLE_BINDING	GO_TETRAPYRROLE_BINDING		140	-0.546539	-1.26961	0.112	1	1	2523	tags=29%, list=13%, signal=33%
GO_REGULATION_OF_AUTOPHAGOSOME_ASSEMBLY	GO_REGULATION_OF_AUTOPHAGOSOME_ASSEMBLY		36	-0.294087	-1.26888	0.135659	1	1	8707	tags=42%, list=44%, signal=74%
HP_BLURRED_VISION	HP_BLURRED_VISION		32	-0.540923	-1.26873	0.157058	1	1	2885	tags=25%, list=15%, signal=29%
HP_MOTOR_SEIZURE	HP_MOTOR_SEIZURE		288	-0.40134	-1.2685	0.123845	1	1	3254	tags=16%, list=16%, signal=19%
GO_SARCOPLASM	GO_SARCOPLASM		77	-0.465357	-1.26828	0.150763	1	1	4529	tags=40%, list=23%, signal=52%
GO_IMMUNOGLOBULIN_SECRETION	GO_IMMUNOGLOBULIN_SECRETION		21	-0.585892	-1.26805	0.174797	1	1	2372	tags=24%, list=12%, signal=27%
GO_STORE_OPERATED_CALCIUM_ENTRY	GO_STORE_OPERATED_CALCIUM_ENTRY		19	-0.494248	-1.2679	0.196617	1	1	2875	tags=32%, list=15%, signal=37%
GO_LUMENAL_SIDE_OF_ENDOPLASMIC_RETICULUM_MEMBRANE	GO_LUMENAL_SIDE_OF_ENDOPLASMIC_RETICULUM_MEMBRANE		26	-0.557539	-1.26738	0.21322	1	1	4791	tags=38%, list=24%, signal=51%
GO_REGULATION_OF_CELL_GROWTH_INVOLVED_IN_CARDIAC_MUSCLE_CELL_DEVELOPMENT	GO_REGULATION_OF_CELL_GROWTH_INVOLVED_IN_CARDIAC_MUSCLE_CELL_DEVELOPMENT		18	-0.591885	-1.26628	0.204453	1	1	609	tags=11%, list=3%, signal=11%
GO_VENTRICULAR_SEPTUM_MORPHOGENESIS	GO_VENTRICULAR_SEPTUM_MORPHOGENESIS		41	-0.485552	-1.26613	0.19774	1	1	5675	tags=49%, list=29%, signal=68%
HP_HEMANGIOMATOSIS	HP_HEMANGIOMATOSIS		19	-0.548923	-1.266	0.232514	1	1	3205	tags=21%, list=16%, signal=25%
GO_NEUROTRANSMITTER_METABOLIC_PROCESS	GO_NEUROTRANSMITTER_METABOLIC_PROCESS		29	-0.583282	-1.266	0.152475	1	1	3815	tags=59%, list=19%, signal=73%
HP_ABNORMALITY_OF_JAW_MUSCLES	HP_ABNORMALITY_OF_JAW_MUSCLES		20	-0.605446	-1.26599	0.177734	1	1	4598	tags=40%, list=23%, signal=52%
GO_REGULATION_OF_HEART_RATE	GO_REGULATION_OF_HEART_RATE		97	-0.509285	-1.26571	0.100569	1	1	3091	tags=30%, list=16%, signal=35%
GO_LIGAND_GATED_CATION_CHANNEL_ACTIVITY	GO_LIGAND_GATED_CATION_CHANNEL_ACTIVITY		108	-0.548574	-1.26535	0.0711539	1	1	3122	tags=38%, list=16%, signal=45%
GO_COPII_COATED_VESICLE_BUDDING	GO_COPII_COATED_VESICLE_BUDDING		72	-0.319991	-1.26503	0.227364	1	1	4288	tags=11%, list=22%, signal=14%
HP_CRACKLES	HP_CRACKLES		18	-0.597417	-1.26484	0.19186	1	1	1966	tags=39%, list=10%, signal=43%
HP_HYPOGLYCEMIC_SEIZURES	HP_HYPOGLYCEMIC_SEIZURES		20	-0.657834	-1.26471	0.141434	1	1	531	tags=20%, list=3%, signal=21%
GO_NEGATIVE_REGULATION_OF_BLOOD_CIRCULATION	GO_NEGATIVE_REGULATION_OF_BLOOD_CIRCULATION		32	-0.572587	-1.26469	0.13253	1	1	343	tags=13%, list=2%, signal=13%
GO_BRANCHED_CHAIN_AMINO_ACID_METABOLIC_PROCESS	GO_BRANCHED_CHAIN_AMINO_ACID_METABOLIC_PROCESS		25	-0.40604	-1.26436	0.224172	1	1	7659	tags=60%, list=39%, signal=98%
HP_GENERALIZED_MUSCLE_WEAKNESS	HP_GENERALIZED_MUSCLE_WEAKNESS		111	-0.465043	-1.26364	0.128655	1	1	3008	tags=19%, list=15%, signal=22%
GO_NEGATIVE_REGULATION_OF_CHEMOKINE_PRODUCTION	GO_NEGATIVE_REGULATION_OF_CHEMOKINE_PRODUCTION		18	-0.600562	-1.26317	0.182353	1	1	251	tags=11%, list=1%, signal=11%
HP_ABNORMAL_CIRCULATING_CHOLESTEROL_CONCENTRATION	HP_ABNORMAL_CIRCULATING_CHOLESTEROL_CONCENTRATION		85	-0.497296	-1.26312	0.152941	1	1	3144	tags=21%, list=16%, signal=25%
HP_MOLAR_TOOTH_SIGN_ON_MRI	HP_MOLAR_TOOTH_SIGN_ON_MRI		33	-0.353128	-1.2631	0.221782	1	1	6699	tags=36%, list=34%, signal=55%
GO_REGULATION_OF_PHOSPHATASE_ACTIVITY	GO_REGULATION_OF_PHOSPHATASE_ACTIVITY		166	-0.402756	-1.26309	0.134503	1	1	4223	tags=20%, list=21%, signal=25%
GO_REGULATION_OF_CELLULAR_RESPONSE_TO_GROWTH_FACTOR_STIMULUS	GO_REGULATION_OF_CELLULAR_RESPONSE_TO_GROWTH_FACTOR_STIMULUS		268	-0.431016	-1.26303	0.109804	1	1	4362	tags=27%, list=22%, signal=34%
HP_CALF_MUSCLE_PSEUDOHYPERTROPHY	HP_CALF_MUSCLE_PSEUDOHYPERTROPHY		16	-0.649019	-1.26296	0.180769	1	1	1765	tags=25%, list=9%, signal=27%
GO_POSITIVE_REGULATION_OF_LEUKOCYTE_DEGRANULATION	GO_POSITIVE_REGULATION_OF_LEUKOCYTE_DEGRANULATION		25	-0.606639	-1.26258	0.18595	1	1	1217	tags=12%, list=6%, signal=13%
HP_NASAL_SPEECH	HP_NASAL_SPEECH		83	-0.453193	-1.26139	0.136986	1	1	4342	tags=25%, list=22%, signal=32%
GO_REGULATION_OF_B_CELL_RECEPTOR_SIGNALING_PATHWAY	GO_REGULATION_OF_B_CELL_RECEPTOR_SIGNALING_PATHWAY		26	-0.572271	-1.26139	0.217484	1	1	7540	tags=73%, list=38%, signal=118%
GO_PHOSPHATIDYLCHOLINE_METABOLIC_PROCESS	GO_PHOSPHATIDYLCHOLINE_METABOLIC_PROCESS		82	-0.454626	-1.26131	0.15493	1	1	5904	tags=40%, list=30%, signal=57%
GO_SULFATION	GO_SULFATION		18	-0.650565	-1.26097	0.170297	1	1	2993	tags=50%, list=15%, signal=59%
GO_RESPONSE_TO_UV_B	GO_RESPONSE_TO_UV_B		17	-0.613009	-1.26069	0.173387	1	1	2184	tags=18%, list=11%, signal=20%
HP_THORACIC_HYPOPLASIA	HP_THORACIC_HYPOPLASIA		120	-0.371048	-1.26066	0.15625	1	1	2178	tags=11%, list=11%, signal=12%
GO_BRUSH_BORDER_MEMBRANE	GO_BRUSH_BORDER_MEMBRANE		58	-0.559609	-1.26046	0.106472	1	1	3176	tags=34%, list=16%, signal=41%
GO_NEGATIVE_REGULATION_OF_CELL_SUBSTRATE_JUNCTION_ORGANIZATION	GO_NEGATIVE_REGULATION_OF_CELL_SUBSTRATE_JUNCTION_ORGANIZATION		18	-0.434915	-1.26044	0.23221	1	1	2580	tags=22%, list=13%, signal=26%
HP_DEPRESSED_NASAL_TIP	HP_DEPRESSED_NASAL_TIP		21	-0.583913	-1.2604	0.202454	1	1	3217	tags=24%, list=16%, signal=28%
GO_SELECTIVE_AUTOPHAGY	GO_SELECTIVE_AUTOPHAGY		55	-0.279577	-1.2604	0.145749	1	1	9237	tags=55%, list=47%, signal=102%
HP_ALBINISM	HP_ALBINISM		17	-0.643602	-1.26025	0.194779	1	1	2359	tags=24%, list=12%, signal=27%
HP_ABNORMAL_VASCULAR_PHYSIOLOGY	HP_ABNORMAL_VASCULAR_PHYSIOLOGY		167	-0.395666	-1.26004	0.125984	1	1	3971	tags=23%, list=20%, signal=29%
HP_BRAIN_IMAGING_ABNORMALITY	HP_BRAIN_IMAGING_ABNORMALITY		66	-0.3479	-1.26001	0.22332	1	1	3185	tags=11%, list=16%, signal=13%
HP_HYPERTENSIVE_CRISIS	HP_HYPERTENSIVE_CRISIS		16	-0.613176	-1.25958	0.20404	1	1	1146	tags=13%, list=6%, signal=13%
GO_REGULATION_OF_CELLULAR_RESPONSE_TO_TRANSFORMING_GROWTH_FACTOR_BETA_STIMULUS	GO_REGULATION_OF_CELLULAR_RESPONSE_TO_TRANSFORMING_GROWTH_FACTOR_BETA_STIMULUS		120	-0.409811	-1.25929	0.118343	1	1	5813	tags=34%, list=29%, signal=48%
GO_RESPONSE_TO_MUSCLE_ACTIVITY	GO_RESPONSE_TO_MUSCLE_ACTIVITY		22	-0.573735	-1.25904	0.207436	1	1	3270	tags=27%, list=17%, signal=33%
GO_NEGATIVE_REGULATION_OF_DEPHOSPHORYLATION	GO_NEGATIVE_REGULATION_OF_DEPHOSPHORYLATION		103	-0.435392	-1.25896	0.150101	1	1	2351	tags=14%, list=12%, signal=15%
GO_PHOSPHATIDYLGLYCEROL_ACYL_CHAIN_REMODELING	GO_PHOSPHATIDYLGLYCEROL_ACYL_CHAIN_REMODELING		18	-0.629813	-1.25895	0.167339	1	1	1754	tags=28%, list=9%, signal=30%
HP_INTELLECTUAL_DISABILITY_PROFOUND	HP_INTELLECTUAL_DISABILITY_PROFOUND		104	-0.412979	-1.25886	0.181474	1	1	3509	tags=17%, list=18%, signal=21%
HP_ABNORMAL_CIRCULATING_LIPID_CONCENTRATION	HP_ABNORMAL_CIRCULATING_LIPID_CONCENTRATION		205	-0.44424	-1.2587	0.15415	1	1	3178	tags=18%, list=16%, signal=21%
GO_POSITIVE_REGULATION_OF_MYELOID_LEUKOCYTE_MEDIATED_IMMUNITY	GO_POSITIVE_REGULATION_OF_MYELOID_LEUKOCYTE_MEDIATED_IMMUNITY		34	-0.551331	-1.25864	0.177419	1	1	4237	tags=26%, list=21%, signal=34%
GO_INTERLEUKIN_5_PRODUCTION	GO_INTERLEUKIN_5_PRODUCTION		20	-0.633231	-1.25862	0.125514	1	1	1993	tags=35%, list=10%, signal=39%
HP_HYPOTHERMIA	HP_HYPOTHERMIA		26	-0.586678	-1.25822	0.185185	1	1	5685	tags=46%, list=29%, signal=65%
GO_PURINE_NUCLEOSIDE_METABOLIC_PROCESS	GO_PURINE_NUCLEOSIDE_METABOLIC_PROCESS		57	-0.346031	-1.25807	0.183432	1	1	2235	tags=11%, list=11%, signal=12%
GO_RESPONSE_TO_ISCHEMIA	GO_RESPONSE_TO_ISCHEMIA		52	-0.465393	-1.25757	0.175758	1	1	2973	tags=21%, list=15%, signal=25%
GO_PHOSPHATIDYLSERINE_ACYL_CHAIN_REMODELING	GO_PHOSPHATIDYLSERINE_ACYL_CHAIN_REMODELING		20	-0.614136	-1.25735	0.173278	1	1	3748	tags=40%, list=19%, signal=49%
GO_REGULATION_OF_SODIUM_ION_TRANSMEMBRANE_TRANSPORT	GO_REGULATION_OF_SODIUM_ION_TRANSMEMBRANE_TRANSPORT		64	-0.472837	-1.25631	0.144509	1	1	4597	tags=38%, list=23%, signal=49%
HP_ATRIAL_ARRHYTHMIA	HP_ATRIAL_ARRHYTHMIA		70	-0.51337	-1.25612	0.139806	1	1	4101	tags=43%, list=21%, signal=54%
HP_AGNOSIA	HP_AGNOSIA		29	-0.440763	-1.25557	0.253283	1	1	73	tags=3%, list=0%, signal=3%
HP_APLASIA_HYPOPLASIA_OF_THE_DISTAL_PHALANGES_OF_THE_HAND	HP_APLASIA_HYPOPLASIA_OF_THE_DISTAL_PHALANGES_OF_THE_HAND		131	-0.400788	-1.25523	0.159049	1	1	4236	tags=24%, list=21%, signal=31%
HP_NAUSEA_AND_VOMITING	HP_NAUSEA_AND_VOMITING		393	-0.360336	-1.25504	0.146881	1	1	2986	tags=13%, list=15%, signal=15%
HP_PULMONARY_OBSTRUCTION	HP_PULMONARY_OBSTRUCTION		77	-0.530508	-1.25468	0.197211	1	1	4902	tags=51%, list=25%, signal=67%
GO_POSITIVE_REGULATION_OF_EPITHELIAL_CELL_APOPTOTIC_PROCESS	GO_POSITIVE_REGULATION_OF_EPITHELIAL_CELL_APOPTOTIC_PROCESS		34	-0.439491	-1.25435	0.217899	1	1	6416	tags=38%, list=32%, signal=57%
GO_NEGATIVE_REGULATION_OF_MUSCLE_TISSUE_DEVELOPMENT	GO_NEGATIVE_REGULATION_OF_MUSCLE_TISSUE_DEVELOPMENT		53	-0.491456	-1.25395	0.148936	1	1	2493	tags=17%, list=13%, signal=19%
HP_PARAPARESIS	HP_PARAPARESIS		64	-0.386765	-1.25359	0.207921	1	1	989	tags=5%, list=5%, signal=5%
GO_NEGATIVE_REGULATION_OF_ACTIN_FILAMENT_BUNDLE_ASSEMBLY	GO_NEGATIVE_REGULATION_OF_ACTIN_FILAMENT_BUNDLE_ASSEMBLY		27	-0.561101	-1.2535	0.205374	1	1	2536	tags=22%, list=13%, signal=25%
GO_TOLL_LIKE_RECEPTOR_3_SIGNALING_PATHWAY	GO_TOLL_LIKE_RECEPTOR_3_SIGNALING_PATHWAY		20	-0.433193	-1.25349	0.256673	1	1	6159	tags=40%, list=31%, signal=58%
GO_REGULATION_OF_SYNAPTIC_PLASTICITY	GO_REGULATION_OF_SYNAPTIC_PLASTICITY		186	-0.492201	-1.25332	0.119923	1	1	3307	tags=28%, list=17%, signal=33%
HP_NEOPLASM_OF_THE_PARATHYROID_GLAND	HP_NEOPLASM_OF_THE_PARATHYROID_GLAND		18	-0.616642	-1.25285	0.196881	1	1	2675	tags=17%, list=14%, signal=19%
HP_ABNORMAL_CONSUMPTION_BEHAVIOR	HP_ABNORMAL_CONSUMPTION_BEHAVIOR		98	-0.500056	-1.25275	0.116232	1	1	2675	tags=26%, list=14%, signal=29%
GO_REGULATION_OF_OSTEOBLAST_DIFFERENTIATION	GO_REGULATION_OF_OSTEOBLAST_DIFFERENTIATION		113	-0.437302	-1.2527	0.163424	1	1	3975	tags=27%, list=20%, signal=34%
GO_POSITIVE_REGULATION_OF_PHOSPHATASE_ACTIVITY	GO_POSITIVE_REGULATION_OF_PHOSPHATASE_ACTIVITY		33	-0.536389	-1.25256	0.204724	1	1	3822	tags=30%, list=19%, signal=38%
GO_SULFATE_TRANSMEMBRANE_TRANSPORTER_ACTIVITY	GO_SULFATE_TRANSMEMBRANE_TRANSPORTER_ACTIVITY		17	-0.631928	-1.25209	0.180085	1	1	747	tags=24%, list=4%, signal=24%
GO_HISTONE_ACETYLTRANSFERASE_BINDING	GO_HISTONE_ACETYLTRANSFERASE_BINDING		28	-0.384511	-1.25202	0.261905	1	1	7074	tags=43%, list=36%, signal=67%
HP_ABNORMAL_VITAMIN_B12_LEVEL	HP_ABNORMAL_VITAMIN_B12_LEVEL		17	-0.426436	-1.25123	0.252567	1	1	6991	tags=59%, list=35%, signal=91%
HP_FIRST_DEGREE_ATRIOVENTRICULAR_BLOCK	HP_FIRST_DEGREE_ATRIOVENTRICULAR_BLOCK		26	-0.557471	-1.25096	0.188235	1	1	3926	tags=38%, list=20%, signal=48%
HP_DYSPNEA	HP_DYSPNEA		380	-0.399408	-1.25072	0.133201	1	1	4415	tags=27%, list=22%, signal=34%
HP_BRONCHIECTASIS	HP_BRONCHIECTASIS		106	-0.502027	-1.2505	0.183838	1	1	4919	tags=47%, list=25%, signal=62%
GO_POLY_A_PLUS_MRNA_EXPORT_FROM_NUCLEUS	GO_POLY_A_PLUS_MRNA_EXPORT_FROM_NUCLEUS		20	-0.701019	-1.24961	0.195122	1	1	992	tags=15%, list=5%, signal=16%
GO_POTASSIUM_ION_TRANSMEMBRANE_TRANSPORTER_ACTIVITY	GO_POTASSIUM_ION_TRANSMEMBRANE_TRANSPORTER_ACTIVITY		155	-0.538443	-1.24931	0.102317	1	1	3229	tags=39%, list=16%, signal=46%
GO_CONTRACTILE_FIBER	GO_CONTRACTILE_FIBER		236	-0.469799	-1.24926	0.116279	1	1	4007	tags=32%, list=20%, signal=39%
GO_LONG_TERM_SYNAPTIC_POTENTIATION	GO_LONG_TERM_SYNAPTIC_POTENTIATION		84	-0.510175	-1.24879	0.131931	1	1	2773	tags=26%, list=14%, signal=30%
GO_AMYLOID_BETA_CLEARANCE	GO_AMYLOID_BETA_CLEARANCE		35	-0.482488	-1.24874	0.217742	1	1	3249	tags=17%, list=16%, signal=20%
GO_POSITIVE_REGULATION_OF_BIOMINERALIZATION	GO_POSITIVE_REGULATION_OF_BIOMINERALIZATION		45	-0.500227	-1.24803	0.141129	1	1	3944	tags=36%, list=20%, signal=44%
HP_SYMPTOMATIC_SEIZURES	HP_SYMPTOMATIC_SEIZURES		30	-0.589515	-1.24799	0.164062	1	1	531	tags=13%, list=3%, signal=14%
HP_FATIGABLE_WEAKNESS_OF_RESPIRATORY_MUSCLES	HP_FATIGABLE_WEAKNESS_OF_RESPIRATORY_MUSCLES		59	-0.491971	-1.24781	0.157692	1	1	2057	tags=19%, list=10%, signal=21%
GO_LUNG_CELL_DIFFERENTIATION	GO_LUNG_CELL_DIFFERENTIATION		23	-0.552231	-1.24766	0.187984	1	1	6311	tags=65%, list=32%, signal=96%
HP_PERIPHERAL_VISUAL_FIELD_LOSS	HP_PERIPHERAL_VISUAL_FIELD_LOSS		18	-0.618697	-1.24766	0.158954	1	1	3835	tags=39%, list=19%, signal=48%
GO_LONG_CHAIN_FATTY_ACID_BIOSYNTHETIC_PROCESS	GO_LONG_CHAIN_FATTY_ACID_BIOSYNTHETIC_PROCESS		33	-0.58661	-1.24724	0.156934	1	1	3613	tags=42%, list=18%, signal=52%
GO_AMINO_SUGAR_METABOLIC_PROCESS	GO_AMINO_SUGAR_METABOLIC_PROCESS		39	-0.466042	-1.24715	0.208577	1	1	2947	tags=15%, list=15%, signal=18%
HP_ABNORMALITY_OF_THE_PARATHYROID_MORPHOLOGY	HP_ABNORMALITY_OF_THE_PARATHYROID_MORPHOLOGY		22	-0.565882	-1.24704	0.206963	1	1	1187	tags=9%, list=6%, signal=10%
GO_REGULATION_OF_HISTONE_DEACETYLATION	GO_REGULATION_OF_HISTONE_DEACETYLATION		28	-0.444854	-1.24658	0.253937	1	1	6885	tags=32%, list=35%, signal=49%
GO_NEGATIVE_REGULATION_OF_CELLULAR_COMPONENT_MOVEMENT	GO_NEGATIVE_REGULATION_OF_CELLULAR_COMPONENT_MOVEMENT		302	-0.381732	-1.246	0.140316	1	1	5213	tags=31%, list=26%, signal=42%
GO_SARCOPLASMIC_RETICULUM_CALCIUM_ION_TRANSPORT	GO_SARCOPLASMIC_RETICULUM_CALCIUM_ION_TRANSPORT		37	-0.53497	-1.2458	0.174089	1	1	4333	tags=41%, list=22%, signal=52%
GO_ATPASE_COUPLED_ION_TRANSMEMBRANE_TRANSPORTER_ACTIVITY	GO_ATPASE_COUPLED_ION_TRANSMEMBRANE_TRANSPORTER_ACTIVITY		57	-0.509054	-1.24571	0.177388	1	1	2945	tags=19%, list=15%, signal=23%
HP_ABNORMAL_ORAL_PHYSIOLOGY	HP_ABNORMAL_ORAL_PHYSIOLOGY		233	-0.435863	-1.24527	0.166667	1	1	2870	tags=21%, list=15%, signal=24%
GO_SODIUM_ION_HOMEOSTASIS	GO_SODIUM_ION_HOMEOSTASIS		52	-0.557415	-1.24515	0.117172	1	1	2799	tags=31%, list=14%, signal=36%
GO_POSITIVE_REGULATION_OF_TRANSMEMBRANE_RECEPTOR_PROTEIN_SERINE_THREONINE_KINASE_SIGNALING_PATHWAY	GO_POSITIVE_REGULATION_OF_TRANSMEMBRANE_RECEPTOR_PROTEIN_SERINE_THREONINE_KINASE_SIGNALING_PATHWAY		106	-0.461666	-1.24509	0.140351	1	1	3975	tags=28%, list=20%, signal=35%
GO_TRANSPORTER_COMPLEX	GO_TRANSPORTER_COMPLEX		322	-0.514315	-1.24465	0.119772	1	1	3228	tags=34%, list=16%, signal=40%
GO_OMEGA_PEPTIDASE_ACTIVITY	GO_OMEGA_PEPTIDASE_ACTIVITY		119	-0.473725	-1.243	0.133475	1	1	2085	tags=10%, list=11%, signal=11%
GO_EXPLORATION_BEHAVIOR	GO_EXPLORATION_BEHAVIOR		25	-0.622799	-1.24224	0.165323	1	1	1102	tags=36%, list=6%, signal=38%
GO_REGULATION_OF_SKELETAL_MUSCLE_CELL_DIFFERENTIATION	GO_REGULATION_OF_SKELETAL_MUSCLE_CELL_DIFFERENTIATION		19	-0.561903	-1.242	0.222656	1	1	3055	tags=26%, list=15%, signal=31%
HP_APLASIA_OF_THE_UTERUS	HP_APLASIA_OF_THE_UTERUS		15	-0.576702	-1.24179	0.214286	1	1	2342	tags=27%, list=12%, signal=30%
GO_UNSATURATED_FATTY_ACID_METABOLIC_PROCESS	GO_UNSATURATED_FATTY_ACID_METABOLIC_PROCESS		112	-0.497308	-1.24163	0.147002	1	1	1754	tags=19%, list=9%, signal=20%
HP_DEGENERATION_OF_THE_LATERAL_CORTICOSPINAL_TRACTS	HP_DEGENERATION_OF_THE_LATERAL_CORTICOSPINAL_TRACTS		20	-0.594495	-1.24134	0.234286	1	1	42	tags=5%, list=0%, signal=5%
GO_THYMIC_T_CELL_SELECTION	GO_THYMIC_T_CELL_SELECTION		22	-0.567998	-1.24123	0.2167	1	1	5506	tags=41%, list=28%, signal=57%
HP_TELECANTHUS	HP_TELECANTHUS		127	-0.410105	-1.24026	0.165984	1	1	3742	tags=17%, list=19%, signal=21%
GO_CELLULAR_RESPONSE_TO_VITAMIN_D	GO_CELLULAR_RESPONSE_TO_VITAMIN_D		21	-0.560507	-1.2402	0.196116	1	1	109	tags=10%, list=1%, signal=10%
GO_CGMP_BINDING	GO_CGMP_BINDING		15	-0.630884	-1.2401	0.149284	1	1	3789	tags=47%, list=19%, signal=58%
GO_T_CELL_MEDIATED_CYTOTOXICITY	GO_T_CELL_MEDIATED_CYTOTOXICITY		41	-0.501095	-1.24009	0.215517	1	1	4009	tags=29%, list=20%, signal=37%
HP_ABNORMALITY_OF_PULMONARY_CIRCULATION	HP_ABNORMALITY_OF_PULMONARY_CIRCULATION		139	-0.391701	-1.2397	0.160853	1	1	3971	tags=24%, list=20%, signal=30%
GO_IONOTROPIC_GLUTAMATE_RECEPTOR_SIGNALING_PATHWAY	GO_IONOTROPIC_GLUTAMATE_RECEPTOR_SIGNALING_PATHWAY		26	-0.611297	-1.23954	0.149312	1	1	1945	tags=35%, list=10%, signal=38%
HP_METABOLIC_ALKALOSIS	HP_METABOLIC_ALKALOSIS		18	-0.643456	-1.23903	0.169355	1	1	2675	tags=50%, list=14%, signal=58%
GO_NEGATIVE_REGULATION_OF_CELLULAR_RESPONSE_TO_GROWTH_FACTOR_STIMULUS	GO_NEGATIVE_REGULATION_OF_CELLULAR_RESPONSE_TO_GROWTH_FACTOR_STIMULUS		151	-0.425609	-1.23867	0.136735	1	1	4362	tags=27%, list=22%, signal=35%
GO_CLATHRIN_COATED_VESICLE	GO_CLATHRIN_COATED_VESICLE		190	-0.417034	-1.23829	0.167006	1	1	4291	tags=23%, list=22%, signal=29%
HP_RESPIRATORY_FAILURE_REQUIRING_ASSISTED_VENTILATION	HP_RESPIRATORY_FAILURE_REQUIRING_ASSISTED_VENTILATION		18	-0.388444	-1.23823	0.215139	1	1	6596	tags=44%, list=33%, signal=67%
HP_ABNORMAL_SPERM_MOTILITY	HP_ABNORMAL_SPERM_MOTILITY		58	-0.575308	-1.23819	0.192623	1	1	4902	tags=60%, list=25%, signal=80%
HP_HIP_FLEXOR_WEAKNESS	HP_HIP_FLEXOR_WEAKNESS		15	-0.638192	-1.23818	0.196203	1	1	1920	tags=27%, list=10%, signal=30%
GO_POSITIVE_REGULATION_OF_POTASSIUM_ION_TRANSPORT	GO_POSITIVE_REGULATION_OF_POTASSIUM_ION_TRANSPORT		44	-0.536271	-1.23805	0.142276	1	1	2835	tags=32%, list=14%, signal=37%
HP_APLASIA_HYPOPLASIA_INVOLVING_THE_SKELETAL_MUSCULATURE	HP_APLASIA_HYPOPLASIA_INVOLVING_THE_SKELETAL_MUSCULATURE		35	-0.498871	-1.23759	0.208163	1	1	690	tags=9%, list=3%, signal=9%
GO_B_CELL_RECEPTOR_SIGNALING_PATHWAY	GO_B_CELL_RECEPTOR_SIGNALING_PATHWAY		60	-0.501822	-1.23711	0.276824	1	1	5707	tags=47%, list=29%, signal=65%
HP_DIFFICULTY_CLIMBING_STAIRS	HP_DIFFICULTY_CLIMBING_STAIRS		45	-0.468725	-1.23704	0.188605	1	1	3402	tags=22%, list=17%, signal=27%
GO_GLUCOCORTICOID_BIOSYNTHETIC_PROCESS	GO_GLUCOCORTICOID_BIOSYNTHETIC_PROCESS		19	-0.626	-1.23697	0.177043	1	1	2863	tags=37%, list=14%, signal=43%
HP_ABNORMALITY_OF_CARDIOVASCULAR_SYSTEM_ELECTROPHYSIOLOGY	HP_ABNORMALITY_OF_CARDIOVASCULAR_SYSTEM_ELECTROPHYSIOLOGY		406	-0.387192	-1.2368	0.144788	1	1	4333	tags=23%, list=22%, signal=29%
GO_REGULATION_OF_HEPATOCYTE_PROLIFERATION	GO_REGULATION_OF_HEPATOCYTE_PROLIFERATION		15	-0.627971	-1.2368	0.225191	1	1	4328	tags=47%, list=22%, signal=60%
GO_BASAL_PART_OF_CELL	GO_BASAL_PART_OF_CELL		68	-0.446443	-1.23667	0.175299	1	1	6586	tags=50%, list=33%, signal=75%
HP_JOINT_CONTRACTURES_INVOLVING_THE_JOINTS_OF_THE_FEET	HP_JOINT_CONTRACTURES_INVOLVING_THE_JOINTS_OF_THE_FEET		21	-0.499693	-1.23663	0.263158	1	1	3440	tags=24%, list=17%, signal=29%
HP_CLUMSINESS	HP_CLUMSINESS		48	-0.499169	-1.23652	0.195029	1	1	3057	tags=25%, list=15%, signal=30%
HP_EXERTIONAL_DYSPNEA	HP_EXERTIONAL_DYSPNEA		86	-0.410677	-1.23643	0.196787	1	1	4165	tags=26%, list=21%, signal=32%
GO_INTERLEUKIN_7_MEDIATED_SIGNALING_PATHWAY	GO_INTERLEUKIN_7_MEDIATED_SIGNALING_PATHWAY		17	-0.593311	-1.23595	0.214433	1	1	5664	tags=41%, list=29%, signal=58%
HP_CHRONIC_OTITIS_MEDIA	HP_CHRONIC_OTITIS_MEDIA		123	-0.47152	-1.23569	0.174349	1	1	4919	tags=39%, list=25%, signal=52%
HP_HYPERCHOLESTEROLEMIA	HP_HYPERCHOLESTEROLEMIA		48	-0.542161	-1.23554	0.184762	1	1	2899	tags=23%, list=15%, signal=27%
GO_ANCHORED_COMPONENT_OF_EXTERNAL_SIDE_OF_PLASMA_MEMBRANE	GO_ANCHORED_COMPONENT_OF_EXTERNAL_SIDE_OF_PLASMA_MEMBRANE		19	-0.617247	-1.2355	0.207101	1	1	1670	tags=32%, list=8%, signal=34%
GO_G_PROTEIN_COUPLED_GLUTAMATE_RECEPTOR_SIGNALING_PATHWAY	GO_G_PROTEIN_COUPLED_GLUTAMATE_RECEPTOR_SIGNALING_PATHWAY		15	-0.670187	-1.2354	0.160714	1	1	893	tags=33%, list=5%, signal=35%
HP_CLUBBING_OF_FINGERS	HP_CLUBBING_OF_FINGERS		65	-0.556764	-1.23517	0.206897	1	1	4376	tags=54%, list=22%, signal=69%
GO_G_PROTEIN_ALPHA_SUBUNIT_BINDING	GO_G_PROTEIN_ALPHA_SUBUNIT_BINDING		25	-0.519063	-1.23394	0.197605	1	1	3093	tags=16%, list=16%, signal=19%
GO_BASAL_PLASMA_MEMBRANE	GO_BASAL_PLASMA_MEMBRANE		50	-0.436814	-1.2338	0.224033	1	1	5564	tags=42%, list=28%, signal=58%
GO_CARBOHYDRATE_TRANSMEMBRANE_TRANSPORTER_ACTIVITY	GO_CARBOHYDRATE_TRANSMEMBRANE_TRANSPORTER_ACTIVITY		35	-0.528734	-1.23376	0.163347	1	1	2479	tags=29%, list=13%, signal=33%
HP_SICK_SINUS_SYNDROME	HP_SICK_SINUS_SYNDROME		23	-0.564133	-1.23348	0.201942	1	1	3926	tags=39%, list=20%, signal=49%
HP_RESPIRATORY_DISTRESS	HP_RESPIRATORY_DISTRESS		196	-0.407966	-1.23323	0.199195	1	1	4415	tags=29%, list=22%, signal=36%
GO_SULFUR_COMPOUND_BIOSYNTHETIC_PROCESS	GO_SULFUR_COMPOUND_BIOSYNTHETIC_PROCESS		184	-0.376332	-1.23305	0.162109	1	1	3437	tags=16%, list=17%, signal=20%
GO_NEGATIVE_REGULATION_OF_CARDIAC_MUSCLE_TISSUE_GROWTH	GO_NEGATIVE_REGULATION_OF_CARDIAC_MUSCLE_TISSUE_GROWTH		25	-0.573831	-1.23254	0.22549	1	1	793	tags=12%, list=4%, signal=12%
GO_CATION_CHANNEL_ACTIVITY	GO_CATION_CHANNEL_ACTIVITY		311	-0.508139	-1.2322	0.111321	1	1	3229	tags=36%, list=16%, signal=42%
GO_DICARBOXYLIC_ACID_TRANSMEMBRANE_TRANSPORTER_ACTIVITY	GO_DICARBOXYLIC_ACID_TRANSMEMBRANE_TRANSPORTER_ACTIVITY		39	-0.517886	-1.23184	0.172708	1	1	1884	tags=23%, list=10%, signal=25%
GO_CELLULAR_COMPONENT_ASSEMBLY_INVOLVED_IN_MORPHOGENESIS	GO_CELLULAR_COMPONENT_ASSEMBLY_INVOLVED_IN_MORPHOGENESIS		107	-0.48048	-1.2318	0.159363	1	1	3377	tags=29%, list=17%, signal=35%
GO_CILIUM_MOVEMENT	GO_CILIUM_MOVEMENT		142	-0.535036	-1.23159	0.146293	1	1	2654	tags=38%, list=13%, signal=44%
GO_PROTEIN_KINASE_C_SIGNALING	GO_PROTEIN_KINASE_C_SIGNALING		30	-0.550702	-1.23135	0.177866	1	1	3526	tags=30%, list=18%, signal=36%
GO_REGULATION_OF_ANION_TRANSPORT	GO_REGULATION_OF_ANION_TRANSPORT		100	-0.489646	-1.23079	0.139535	1	1	3293	tags=27%, list=17%, signal=32%
GO_REGULATION_OF_VASCULOGENESIS	GO_REGULATION_OF_VASCULOGENESIS		16	-0.487359	-1.2307	0.278656	1	1	7640	tags=81%, list=39%, signal=132%
HP_ABNORMALITY_OF_THE_PHARYNX	HP_ABNORMALITY_OF_THE_PHARYNX		147	-0.396294	-1.23065	0.208835	1	1	6189	tags=35%, list=31%, signal=51%
GO_PHOSPHOTRANSFERASE_ACTIVITY_FOR_OTHER_SUBSTITUTED_PHOSPHATE_GROUPS	GO_PHOSPHOTRANSFERASE_ACTIVITY_FOR_OTHER_SUBSTITUTED_PHOSPHATE_GROUPS		18	-0.369512	-1.2306	0.186373	1	1	9076	tags=61%, list=46%, signal=113%
GO_POTASSIUM_ION_TRANSPORT	GO_POTASSIUM_ION_TRANSPORT		231	-0.50906	-1.2304	0.113725	1	1	3229	tags=34%, list=16%, signal=40%
GO_ONE_CARBON_METABOLIC_PROCESS	GO_ONE_CARBON_METABOLIC_PROCESS		38	-0.522443	-1.23034	0.174257	1	1	3011	tags=26%, list=15%, signal=31%
GO_CONVERGENT_EXTENSION	GO_CONVERGENT_EXTENSION		15	-0.510317	-1.22998	0.247544	1	1	5651	tags=67%, list=29%, signal=93%
HP_EMG_CHRONIC_DENERVATION_SIGNS	HP_EMG_CHRONIC_DENERVATION_SIGNS		20	-0.344218	-1.22972	0.169261	1	1	5662	tags=30%, list=29%, signal=42%
GO_PHOSPHOLIPASE_C_ACTIVITY	GO_PHOSPHOLIPASE_C_ACTIVITY		28	-0.530436	-1.22969	0.186441	1	1	5241	tags=46%, list=27%, signal=63%
GO_REGULATION_OF_MEMBRANE_POTENTIAL	GO_REGULATION_OF_MEMBRANE_POTENTIAL		420	-0.489785	-1.22936	0.123314	1	1	3229	tags=30%, list=16%, signal=35%
GO_NEPHRON_TUBULE_FORMATION	GO_NEPHRON_TUBULE_FORMATION		18	-0.622497	-1.22909	0.182353	1	1	2926	tags=50%, list=15%, signal=59%
GO_ENDOCYTIC_VESICLE_MEMBRANE	GO_ENDOCYTIC_VESICLE_MEMBRANE		159	-0.399152	-1.22883	0.190381	1	1	4812	tags=25%, list=24%, signal=32%
GO_PHOSPHATIDYLGLYCEROL_METABOLIC_PROCESS	GO_PHOSPHATIDYLGLYCEROL_METABOLIC_PROCESS		34	-0.52765	-1.22868	0.216327	1	1	3471	tags=24%, list=18%, signal=28%
GO_REGULATION_OF_SYSTEMIC_ARTERIAL_BLOOD_PRESSURE	GO_REGULATION_OF_SYSTEMIC_ARTERIAL_BLOOD_PRESSURE		93	-0.508548	-1.22849	0.121272	1	1	2955	tags=30%, list=15%, signal=35%
GO_REGULATION_OF_FIBROBLAST_GROWTH_FACTOR_RECEPTOR_SIGNALING_PATHWAY	GO_REGULATION_OF_FIBROBLAST_GROWTH_FACTOR_RECEPTOR_SIGNALING_PATHWAY		31	-0.506038	-1.22826	0.194656	1	1	4616	tags=45%, list=23%, signal=59%
GO_NEGATIVE_REGULATION_OF_INTERLEUKIN_10_PRODUCTION	GO_NEGATIVE_REGULATION_OF_INTERLEUKIN_10_PRODUCTION		17	-0.603495	-1.22823	0.209446	1	1	1923	tags=24%, list=10%, signal=26%
GO_GOLGI_ASSOCIATED_VESICLE	GO_GOLGI_ASSOCIATED_VESICLE		174	-0.337334	-1.22808	0.189189	1	1	3997	tags=15%, list=20%, signal=19%
GO_PSEUDOPODIUM	GO_PSEUDOPODIUM		18	-0.544813	-1.22805	0.265625	1	1	2121	tags=22%, list=11%, signal=25%
GO_FMN_BINDING	GO_FMN_BINDING		16	-0.626519	-1.22803	0.224409	1	1	908	tags=19%, list=5%, signal=20%
GO_ORGANIC_ACID_BIOSYNTHETIC_PROCESS	GO_ORGANIC_ACID_BIOSYNTHETIC_PROCESS		343	-0.42163	-1.2279	0.114688	1	1	3329	tags=20%, list=17%, signal=24%
HP_ABNORMALITY_OF_THE_NASAL_MUCOSA	HP_ABNORMALITY_OF_THE_NASAL_MUCOSA		54	-0.571542	-1.22733	0.217742	1	1	4376	tags=54%, list=22%, signal=69%
GO_NEURONAL_ACTION_POTENTIAL	GO_NEURONAL_ACTION_POTENTIAL		34	-0.595609	-1.22719	0.153398	1	1	2725	tags=35%, list=14%, signal=41%
HP_EMG_MYOPATHIC_ABNORMALITIES	HP_EMG_MYOPATHIC_ABNORMALITIES		107	-0.481937	-1.22717	0.141962	1	1	3248	tags=26%, list=16%, signal=31%
HP_WIDE_CRANIAL_SUTURES	HP_WIDE_CRANIAL_SUTURES		24	-0.503725	-1.22687	0.239604	1	1	2999	tags=21%, list=15%, signal=25%
HP_ABNORMAL_PATTERN_OF_RESPIRATION	HP_ABNORMAL_PATTERN_OF_RESPIRATION		341	-0.384861	-1.22675	0.156556	1	1	4394	tags=24%, list=22%, signal=30%
GO_CYCLIC_NUCLEOTIDE_PHOSPHODIESTERASE_ACTIVITY	GO_CYCLIC_NUCLEOTIDE_PHOSPHODIESTERASE_ACTIVITY		25	-0.523316	-1.22619	0.192623	1	1	6695	tags=76%, list=34%, signal=115%
GO_SULFUR_COMPOUND_CATABOLIC_PROCESS	GO_SULFUR_COMPOUND_CATABOLIC_PROCESS		55	-0.497701	-1.22617	0.16996	1	1	899	tags=13%, list=5%, signal=13%
HP_ABNORMALITY_OF_SALIVATION	HP_ABNORMALITY_OF_SALIVATION		150	-0.431152	-1.22591	0.175047	1	1	2428	tags=14%, list=12%, signal=16%
GO_POSITIVE_REGULATION_OF_PHOSPHOPROTEIN_PHOSPHATASE_ACTIVITY	GO_POSITIVE_REGULATION_OF_PHOSPHOPROTEIN_PHOSPHATASE_ACTIVITY		20	-0.556856	-1.22563	0.264875	1	1	5506	tags=35%, list=28%, signal=48%
HP_ABNORMAL_BRONCHUS_MORPHOLOGY	HP_ABNORMAL_BRONCHUS_MORPHOLOGY		127	-0.464682	-1.22408	0.207739	1	1	5005	tags=42%, list=25%, signal=56%
GO_REGULATION_OF_CARDIAC_MUSCLE_CELL_ACTION_POTENTIAL	GO_REGULATION_OF_CARDIAC_MUSCLE_CELL_ACTION_POTENTIAL		28	-0.515904	-1.22372	0.258979	1	1	4261	tags=36%, list=22%, signal=45%
HP_DECREASED_SIZE_OF_NERVE_TERMINALS	HP_DECREASED_SIZE_OF_NERVE_TERMINALS		15	-0.617466	-1.22357	0.227926	1	1	4598	tags=40%, list=23%, signal=52%
HP_EEG_WITH_SPIKE_WAVE_COMPLEXES	HP_EEG_WITH_SPIKE_WAVE_COMPLEXES		64	-0.497282	-1.22256	0.165692	1	1	3248	tags=28%, list=16%, signal=34%
HP_STARING_GAZE	HP_STARING_GAZE		15	-0.637053	-1.22255	0.219008	1	1	3788	tags=40%, list=19%, signal=49%
HP_CEREBRAL_EDEMA	HP_CEREBRAL_EDEMA		21	-0.563428	-1.22211	0.260038	1	1	2936	tags=19%, list=15%, signal=22%
GO_SKELETAL_MUSCLE_CELL_PROLIFERATION	GO_SKELETAL_MUSCLE_CELL_PROLIFERATION		15	-0.620323	-1.22208	0.236473	1	1	2083	tags=20%, list=11%, signal=22%
HP_LARYNGOSPASM	HP_LARYNGOSPASM		42	-0.520312	-1.22164	0.179191	1	1	2040	tags=14%, list=10%, signal=16%
HP_WEAKNESS_OF_FACIAL_MUSCULATURE	HP_WEAKNESS_OF_FACIAL_MUSCULATURE		218	-0.388022	-1.22122	0.150685	1	1	4084	tags=19%, list=21%, signal=24%
GO_RECEPTOR_TYROSINE_KINASE_BINDING	GO_RECEPTOR_TYROSINE_KINASE_BINDING		68	-0.408896	-1.2211	0.213462	1	1	4876	tags=25%, list=25%, signal=33%
GO_REGULATION_OF_ANION_TRANSMEMBRANE_TRANSPORT	GO_REGULATION_OF_ANION_TRANSMEMBRANE_TRANSPORT		31	-0.482477	-1.22101	0.220859	1	1	3293	tags=19%, list=17%, signal=23%
GO_PROTEIN_HOMOOLIGOMERIZATION	GO_PROTEIN_HOMOOLIGOMERIZATION		177	-0.46532	-1.22067	0.122568	1	1	3124	tags=21%, list=16%, signal=25%
HP_ABNORMALITY_OF_COMPLEMENT_SYSTEM	HP_ABNORMALITY_OF_COMPLEMENT_SYSTEM		29	-0.565716	-1.22064	0.217213	1	1	4248	tags=45%, list=22%, signal=57%
HP_ABNORMAL_SYSTEMIC_BLOOD_PRESSURE	HP_ABNORMAL_SYSTEMIC_BLOOD_PRESSURE		401	-0.378364	-1.2204	0.13253	1	1	3413	tags=18%, list=17%, signal=22%
HP_EEG_WITH_BURST_SUPPRESSION	HP_EEG_WITH_BURST_SUPPRESSION		21	-0.600925	-1.21963	0.209524	1	1	4093	tags=43%, list=21%, signal=54%
GO_HYDROLASE_ACTIVITY_ACTING_ON_CARBON_NITROGEN_BUT_NOT_PEPTIDE_BONDS_IN_LINEAR_AMIDES	GO_HYDROLASE_ACTIVITY_ACTING_ON_CARBON_NITROGEN_BUT_NOT_PEPTIDE_BONDS_IN_LINEAR_AMIDES		68	-0.475364	-1.21897	0.170732	1	1	2087	tags=13%, list=11%, signal=15%
GO_REGULATION_OF_MYELOID_LEUKOCYTE_MEDIATED_IMMUNITY	GO_REGULATION_OF_MYELOID_LEUKOCYTE_MEDIATED_IMMUNITY		57	-0.467554	-1.21878	0.213415	1	1	4442	tags=26%, list=22%, signal=34%
HP_GOWERS_SIGN	HP_GOWERS_SIGN		52	-0.445871	-1.21871	0.194882	1	1	3402	tags=21%, list=17%, signal=25%
GO_POTASSIUM_CHANNEL_ACTIVITY	GO_POTASSIUM_CHANNEL_ACTIVITY		119	-0.533301	-1.21829	0.120155	1	1	3229	tags=42%, list=16%, signal=50%
HP_SPLANCHNIC_VEIN_THROMBOSIS	HP_SPLANCHNIC_VEIN_THROMBOSIS		18	-0.629671	-1.21825	0.202811	1	1	3971	tags=44%, list=20%, signal=56%
GO_CILIARY_PLASM	GO_CILIARY_PLASM		112	-0.520832	-1.21825	0.210317	1	1	3676	tags=41%, list=19%, signal=50%
HP_PAROXYSMAL_VENTRICULAR_TACHYCARDIA	HP_PAROXYSMAL_VENTRICULAR_TACHYCARDIA		24	-0.551624	-1.21819	0.215534	1	1	3926	tags=38%, list=20%, signal=47%
GO_POSTSYNAPTIC_SPECIALIZATION_INTRACELLULAR_COMPONENT	GO_POSTSYNAPTIC_SPECIALIZATION_INTRACELLULAR_COMPONENT		21	-0.568484	-1.21792	0.263462	1	1	1023	tags=14%, list=5%, signal=15%
GO_DRUG_METABOLIC_PROCESS	GO_DRUG_METABOLIC_PROCESS		44	-0.615368	-1.21788	0.192385	1	1	2991	tags=45%, list=15%, signal=53%
HP_TACHYCARDIA	HP_TACHYCARDIA		98	-0.477041	-1.21693	0.162879	1	1	3091	tags=27%, list=16%, signal=31%
HP_ABNORMAL_FINGERTIP_MORPHOLOGY	HP_ABNORMAL_FINGERTIP_MORPHOLOGY		81	-0.515448	-1.21689	0.222672	1	1	4376	tags=43%, list=22%, signal=55%
GO_POSITIVE_REGULATION_OF_CELLULAR_EXTRAVASATION	GO_POSITIVE_REGULATION_OF_CELLULAR_EXTRAVASATION		20	-0.547625	-1.2166	0.260081	1	1	5001	tags=45%, list=25%, signal=60%
GO_SODIUM_ION_TRANSPORT	GO_SODIUM_ION_TRANSPORT		238	-0.482191	-1.2164	0.121387	1	1	2675	tags=25%, list=14%, signal=28%
GO_MORPHOGENESIS_OF_AN_EPITHELIAL_FOLD	GO_MORPHOGENESIS_OF_AN_EPITHELIAL_FOLD		25	-0.558154	-1.21635	0.202729	1	1	2552	tags=40%, list=13%, signal=46%
HP_CYANOSIS	HP_CYANOSIS		71	-0.507789	-1.21563	0.164659	1	1	2243	tags=20%, list=11%, signal=22%
GO_GATED_CHANNEL_ACTIVITY	GO_GATED_CHANNEL_ACTIVITY		333	-0.503513	-1.21546	0.127341	1	1	3229	tags=37%, list=16%, signal=43%
HP_ATELECTASIS	HP_ATELECTASIS		64	-0.541262	-1.21539	0.236473	1	1	4376	tags=44%, list=22%, signal=56%
GO_REGULATION_OF_ESTABLISHMENT_OR_MAINTENANCE_OF_CELL_POLARITY	GO_REGULATION_OF_ESTABLISHMENT_OR_MAINTENANCE_OF_CELL_POLARITY		21	-0.350137	-1.21518	0.236473	1	1	5706	tags=38%, list=29%, signal=54%
GO_GOLGI_TO_PLASMA_MEMBRANE_PROTEIN_TRANSPORT	GO_GOLGI_TO_PLASMA_MEMBRANE_PROTEIN_TRANSPORT		39	-0.267577	-1.21503	0.174603	1	1	6230	tags=26%, list=32%, signal=37%
GO_INTRINSIC_COMPONENT_OF_EXTERNAL_SIDE_OF_PLASMA_MEMBRANE	GO_INTRINSIC_COMPONENT_OF_EXTERNAL_SIDE_OF_PLASMA_MEMBRANE		24	-0.570067	-1.21493	0.212181	1	1	1670	tags=25%, list=8%, signal=27%
HP_ABNORMALITY_OF_SKELETAL_MUSCLE_FIBER_SIZE	HP_ABNORMALITY_OF_SKELETAL_MUSCLE_FIBER_SIZE		56	-0.461335	-1.21491	0.196498	1	1	3008	tags=20%, list=15%, signal=23%
GO_CELLULAR_AMINO_ACID_CATABOLIC_PROCESS	GO_CELLULAR_AMINO_ACID_CATABOLIC_PROCESS		119	-0.42904	-1.21488	0.149284	1	1	4266	tags=28%, list=22%, signal=35%
HP_ABNORMAL_CIRCULATING_GLUTAMINE_FAMILY_AMINO_ACID_CONCENTRATION	HP_ABNORMAL_CIRCULATING_GLUTAMINE_FAMILY_AMINO_ACID_CONCENTRATION		18	-0.589143	-1.21469	0.198077	1	1	1239	tags=17%, list=6%, signal=18%
GO_REGULATION_OF_ANTIGEN_PROCESSING_AND_PRESENTATION	GO_REGULATION_OF_ANTIGEN_PROCESSING_AND_PRESENTATION		20	-0.517087	-1.21466	0.325253	1	1	5464	tags=40%, list=28%, signal=55%
GO_PLASMA_MEMBRANE_RAFT	GO_PLASMA_MEMBRANE_RAFT		107	-0.438685	-1.21462	0.166983	1	1	3093	tags=20%, list=16%, signal=23%
GO_ASTROCYTE_DIFFERENTIATION	GO_ASTROCYTE_DIFFERENTIATION		79	-0.459787	-1.21455	0.176587	1	1	2858	tags=23%, list=14%, signal=27%
HP_ONION_BULB_FORMATION	HP_ONION_BULB_FORMATION		29	-0.501078	-1.21451	0.228283	1	1	969	tags=10%, list=5%, signal=11%
HP_ATONIC_SEIZURE	HP_ATONIC_SEIZURE		42	-0.535452	-1.21445	0.176699	1	1	3247	tags=33%, list=16%, signal=40%
GO_TROPHECTODERMAL_CELL_DIFFERENTIATION	GO_TROPHECTODERMAL_CELL_DIFFERENTIATION		15	-0.661885	-1.21417	0.228512	1	1	1462	tags=20%, list=7%, signal=22%
GO_EMBRYONIC_DIGESTIVE_TRACT_MORPHOGENESIS	GO_EMBRYONIC_DIGESTIVE_TRACT_MORPHOGENESIS		18	-0.582391	-1.21392	0.200795	1	1	1979	tags=33%, list=10%, signal=37%
HP_IRON_DEFICIENCY_ANEMIA	HP_IRON_DEFICIENCY_ANEMIA		19	-0.577037	-1.21369	0.240234	1	1	6574	tags=63%, list=33%, signal=95%
GO_REGULATION_OF_HEART_MORPHOGENESIS	GO_REGULATION_OF_HEART_MORPHOGENESIS		40	-0.516678	-1.21359	0.207364	1	1	4165	tags=38%, list=21%, signal=47%
GO_EXOCRINE_SYSTEM_DEVELOPMENT	GO_EXOCRINE_SYSTEM_DEVELOPMENT		51	-0.466696	-1.2134	0.222857	1	1	4028	tags=25%, list=20%, signal=32%
HP_ADRENAL_HYPERPLASIA	HP_ADRENAL_HYPERPLASIA		20	-0.625111	-1.21337	0.222	1	1	2990	tags=35%, list=15%, signal=41%
HP_MOTOR_POLYNEUROPATHY	HP_MOTOR_POLYNEUROPATHY		23	-0.558866	-1.21313	0.254582	1	1	3788	tags=26%, list=19%, signal=32%
GO_POSITIVE_REGULATION_OF_ALCOHOL_BIOSYNTHETIC_PROCESS	GO_POSITIVE_REGULATION_OF_ALCOHOL_BIOSYNTHETIC_PROCESS		26	-0.584844	-1.21309	0.192872	1	1	366	tags=15%, list=2%, signal=16%
GO_ARTERY_DEVELOPMENT	GO_ARTERY_DEVELOPMENT		89	-0.421054	-1.21299	0.199609	1	1	3394	tags=19%, list=17%, signal=23%
HP_INFECTION_RELATED_SEIZURE	HP_INFECTION_RELATED_SEIZURE		68	-0.484706	-1.21275	0.170213	1	1	3247	tags=25%, list=16%, signal=30%
GO_POSITIVE_REGULATION_OF_ENDOTHELIAL_CELL_APOPTOTIC_PROCESS	GO_POSITIVE_REGULATION_OF_ENDOTHELIAL_CELL_APOPTOTIC_PROCESS		19	-0.462709	-1.21239	0.25731	1	1	5001	tags=32%, list=25%, signal=42%
HP_INTERICTAL_EEG_ABNORMALITY	HP_INTERICTAL_EEG_ABNORMALITY		223	-0.431039	-1.2115	0.183206	1	1	3254	tags=21%, list=16%, signal=25%
GO_REGULATION_OF_POTASSIUM_ION_TRANSPORT	GO_REGULATION_OF_POTASSIUM_ION_TRANSPORT		96	-0.50313	-1.21116	0.151394	1	1	3229	tags=32%, list=16%, signal=38%
GO_GLYCOPROTEIN_COMPLEX	GO_GLYCOPROTEIN_COMPLEX		19	-0.609162	-1.21089	0.236893	1	1	1790	tags=26%, list=9%, signal=29%
GO_DENDRITIC_CELL_MIGRATION	GO_DENDRITIC_CELL_MIGRATION		29	-0.528124	-1.21085	0.285417	1	1	6058	tags=52%, list=31%, signal=74%
HP_CAPILLARY_MALFORMATION	HP_CAPILLARY_MALFORMATION		38	-0.408653	-1.2107	0.281008	1	1	3526	tags=16%, list=18%, signal=19%
GO_RHO_PROTEIN_SIGNAL_TRANSDUCTION	GO_RHO_PROTEIN_SIGNAL_TRANSDUCTION		132	-0.38004	-1.21067	0.206544	1	1	5413	tags=31%, list=27%, signal=43%
GO_REGULATION_OF_INOSITOL_PHOSPHATE_BIOSYNTHETIC_PROCESS	GO_REGULATION_OF_INOSITOL_PHOSPHATE_BIOSYNTHETIC_PROCESS		16	-0.634548	-1.21065	0.232794	1	1	252	tags=19%, list=1%, signal=19%
GO_CELLULAR_RESPONSE_TO_NUTRIENT	GO_CELLULAR_RESPONSE_TO_NUTRIENT		42	-0.479899	-1.21036	0.186047	1	1	2351	tags=17%, list=12%, signal=19%
HP_WEAK_VOICE	HP_WEAK_VOICE		19	-0.445508	-1.21017	0.245841	1	1	6987	tags=47%, list=35%, signal=73%
GO_REGULATION_OF_CHOLESTEROL_METABOLIC_PROCESS	GO_REGULATION_OF_CHOLESTEROL_METABOLIC_PROCESS		59	-0.421299	-1.21008	0.255102	1	1	1647	tags=8%, list=8%, signal=9%
HP_SHORT_FEMUR	HP_SHORT_FEMUR		16	-0.600846	-1.20963	0.228628	1	1	1918	tags=31%, list=10%, signal=35%
HP_FOOT_DORSIFLEXOR_WEAKNESS	HP_FOOT_DORSIFLEXOR_WEAKNESS		68	-0.374135	-1.20961	0.224	1	1	2776	tags=15%, list=14%, signal=17%
GO_CELL_BODY_MEMBRANE	GO_CELL_BODY_MEMBRANE		31	-0.57606	-1.20956	0.159223	1	1	3220	tags=48%, list=16%, signal=58%
GO_ENDOCARDIAL_CUSHION_MORPHOGENESIS	GO_ENDOCARDIAL_CUSHION_MORPHOGENESIS		35	-0.502511	-1.20953	0.215385	1	1	2064	tags=20%, list=10%, signal=22%
GO_ANTIPORTER_ACTIVITY	GO_ANTIPORTER_ACTIVITY		81	-0.474377	-1.20947	0.16441	1	1	2396	tags=16%, list=12%, signal=18%
GO_DICARBOXYLIC_ACID_TRANSPORT	GO_DICARBOXYLIC_ACID_TRANSPORT		97	-0.478613	-1.2091	0.163265	1	1	1884	tags=20%, list=10%, signal=22%
HP_ABNORMAL_AGGRESSIVE_IMPULSIVE_OR_VIOLENT_BEHAVIOR	HP_ABNORMAL_AGGRESSIVE_IMPULSIVE_OR_VIOLENT_BEHAVIOR		245	-0.374497	-1.20886	0.17126	1	1	3247	tags=17%, list=16%, signal=20%
HP_BONE_MARROW_HYPERCELLULARITY	HP_BONE_MARROW_HYPERCELLULARITY		26	-0.40593	-1.20883	0.264344	1	1	8756	tags=62%, list=44%, signal=110%
GO_POSITIVE_REGULATION_OF_ENDOTHELIAL_CELL_MIGRATION	GO_POSITIVE_REGULATION_OF_ENDOTHELIAL_CELL_MIGRATION		96	-0.366605	-1.20856	0.249534	1	1	6913	tags=36%, list=35%, signal=56%
GO_FATTY_ACID_TRANSPORT	GO_FATTY_ACID_TRANSPORT		98	-0.48443	-1.20813	0.166667	1	1	1222	tags=14%, list=6%, signal=15%
GO_G_PROTEIN_COUPLED_RECEPTOR_SIGNALING_PATHWAY_COUPLED_TO_CYCLIC_NUCLEOTIDE_SECOND_MESSENGER	GO_G_PROTEIN_COUPLED_RECEPTOR_SIGNALING_PATHWAY_COUPLED_TO_CYCLIC_NUCLEOTIDE_SECOND_MESSENGER		235	-0.499988	-1.20761	0.115538	1	1	2908	tags=31%, list=15%, signal=36%
GO_PHASIC_SMOOTH_MUSCLE_CONTRACTION	GO_PHASIC_SMOOTH_MUSCLE_CONTRACTION		21	-0.59727	-1.20731	0.197292	1	1	4104	tags=57%, list=21%, signal=72%
GO_POSITIVE_REGULATION_OF_PATHWAY_RESTRICTED_SMAD_PROTEIN_PHOSPHORYLATION	GO_POSITIVE_REGULATION_OF_PATHWAY_RESTRICTED_SMAD_PROTEIN_PHOSPHORYLATION		48	-0.509069	-1.2073	0.176357	1	1	2089	tags=25%, list=11%, signal=28%
GO_PROTEIN_KINASE_A_REGULATORY_SUBUNIT_BINDING	GO_PROTEIN_KINASE_A_REGULATORY_SUBUNIT_BINDING		26	-0.502267	-1.20712	0.251923	1	1	4053	tags=27%, list=21%, signal=34%
GO_ETHANOL_METABOLIC_PROCESS	GO_ETHANOL_METABOLIC_PROCESS		22	-0.62487	-1.20702	0.235409	1	1	2993	tags=50%, list=15%, signal=59%
GO_CARBON_CARBON_LYASE_ACTIVITY	GO_CARBON_CARBON_LYASE_ACTIVITY		49	-0.490614	-1.20692	0.213573	1	1	4077	tags=27%, list=21%, signal=33%
HP_ALLERGY	HP_ALLERGY		23	-0.524178	-1.20683	0.251004	1	1	1098	tags=13%, list=6%, signal=14%
GO_RESPONSE_TO_RETINOIC_ACID	GO_RESPONSE_TO_RETINOIC_ACID		107	-0.435793	-1.2067	0.162745	1	1	2668	tags=21%, list=14%, signal=24%
HP_FATIGUE	HP_FATIGUE		338	-0.38391	-1.20647	0.166333	1	1	4407	tags=23%, list=22%, signal=29%
HP_PATELLAR_DISLOCATION	HP_PATELLAR_DISLOCATION		42	-0.405222	-1.20624	0.263158	1	1	3247	tags=14%, list=16%, signal=17%
GO_POSITIVE_T_CELL_SELECTION	GO_POSITIVE_T_CELL_SELECTION		36	-0.511709	-1.20614	0.260081	1	1	5707	tags=47%, list=29%, signal=66%
GO_PEPTIDE_RECEPTOR_ACTIVITY	GO_PEPTIDE_RECEPTOR_ACTIVITY		149	-0.519892	-1.20605	0.145455	1	1	2890	tags=37%, list=15%, signal=43%
GO_POSITIVE_REGULATION_OF_VASOCONSTRICTION	GO_POSITIVE_REGULATION_OF_VASOCONSTRICTION		33	-0.546955	-1.20566	0.194389	1	1	3544	tags=30%, list=18%, signal=37%
GO_METAL_ION_TRANSMEMBRANE_TRANSPORTER_ACTIVITY	GO_METAL_ION_TRANSMEMBRANE_TRANSPORTER_ACTIVITY		424	-0.486864	-1.20545	0.144231	1	1	3229	tags=32%, list=16%, signal=37%
GO_POSTSYNAPTIC_DENSITY_INTRACELLULAR_COMPONENT	GO_POSTSYNAPTIC_DENSITY_INTRACELLULAR_COMPONENT		17	-0.604325	-1.20524	0.268571	1	1	1023	tags=18%, list=5%, signal=19%
GO_REGULATION_OF_DEPHOSPHORYLATION	GO_REGULATION_OF_DEPHOSPHORYLATION		200	-0.363619	-1.20495	0.180233	1	1	4223	tags=18%, list=21%, signal=23%
GO_CARBON_OXYGEN_LYASE_ACTIVITY	GO_CARBON_OXYGEN_LYASE_ACTIVITY		65	-0.455785	-1.20494	0.197652	1	1	2129	tags=15%, list=11%, signal=17%
GO_OSTEOBLAST_DIFFERENTIATION	GO_OSTEOBLAST_DIFFERENTIATION		209	-0.400511	-1.20477	0.189753	1	1	3142	tags=18%, list=16%, signal=21%
GO_MULTICELLULAR_ORGANISMAL_SIGNALING	GO_MULTICELLULAR_ORGANISMAL_SIGNALING		200	-0.477601	-1.20458	0.15444	1	1	3229	tags=32%, list=16%, signal=38%
GO_INTERLEUKIN_13_PRODUCTION	GO_INTERLEUKIN_13_PRODUCTION		21	-0.586615	-1.20431	0.238776	1	1	1993	tags=24%, list=10%, signal=26%
GO_DETECTION_OF_OTHER_ORGANISM	GO_DETECTION_OF_OTHER_ORGANISM		19	-0.608366	-1.20414	0.228963	1	1	5614	tags=58%, list=28%, signal=81%
HP_LIMB_GIRDLE_MUSCLE_ATROPHY	HP_LIMB_GIRDLE_MUSCLE_ATROPHY		30	-0.45681	-1.2041	0.26465	1	1	2268	tags=20%, list=11%, signal=23%
GO_HEART_FIELD_SPECIFICATION	GO_HEART_FIELD_SPECIFICATION		17	-0.597416	-1.2035	0.21165	1	1	3830	tags=71%, list=19%, signal=87%
HP_HYPERSOMNIA	HP_HYPERSOMNIA		17	-0.60639	-1.20334	0.213592	1	1	2413	tags=35%, list=12%, signal=40%
HP_ABNORMAL_SALIVARY_GLAND_MORPHOLOGY	HP_ABNORMAL_SALIVARY_GLAND_MORPHOLOGY		17	-0.581494	-1.2033	0.284351	1	1	2316	tags=24%, list=12%, signal=27%
HP_BILIARY_CIRRHOSIS	HP_BILIARY_CIRRHOSIS		18	-0.552142	-1.20277	0.246548	1	1	3496	tags=33%, list=18%, signal=40%
GO_CLATHRIN_DEPENDENT_ENDOCYTOSIS	GO_CLATHRIN_DEPENDENT_ENDOCYTOSIS		45	-0.466472	-1.20268	0.279528	1	1	1046	tags=7%, list=5%, signal=7%
GO_AXONEME_ASSEMBLY	GO_AXONEME_ASSEMBLY		61	-0.559745	-1.20249	0.234127	1	1	3676	tags=52%, list=19%, signal=64%
GO_NEGATIVE_REGULATION_OF_CARDIOCYTE_DIFFERENTIATION	GO_NEGATIVE_REGULATION_OF_CARDIOCYTE_DIFFERENTIATION		21	-0.574304	-1.20225	0.2749	1	1	1669	tags=19%, list=8%, signal=21%
HP_TONIC_SEIZURE	HP_TONIC_SEIZURE		37	-0.558509	-1.20218	0.20442	1	1	3247	tags=35%, list=16%, signal=42%
GO_CALCIUM_MEDIATED_SIGNALING	GO_CALCIUM_MEDIATED_SIGNALING		213	-0.425029	-1.20201	0.156746	1	1	4346	tags=32%, list=22%, signal=40%
HP_HAND_MUSCLE_ATROPHY	HP_HAND_MUSCLE_ATROPHY		25	-0.468452	-1.20199	0.252896	1	1	3008	tags=16%, list=15%, signal=19%
GO_HIPPOCAMPAL_MOSSY_FIBER_TO_CA3_SYNAPSE	GO_HIPPOCAMPAL_MOSSY_FIBER_TO_CA3_SYNAPSE		32	-0.564596	-1.20198	0.19305	1	1	3655	tags=41%, list=19%, signal=50%
GO_GLUTAMINE_FAMILY_AMINO_ACID_METABOLIC_PROCESS	GO_GLUTAMINE_FAMILY_AMINO_ACID_METABOLIC_PROCESS		70	-0.454641	-1.20142	0.19917	1	1	1703	tags=14%, list=9%, signal=16%
GO_REPRODUCTIVE_BEHAVIOR	GO_REPRODUCTIVE_BEHAVIOR		30	-0.576965	-1.20128	0.179884	1	1	2956	tags=37%, list=15%, signal=43%
GO_REGULATION_OF_T_CELL_DIFFERENTIATION_IN_THYMUS	GO_REGULATION_OF_T_CELL_DIFFERENTIATION_IN_THYMUS		26	-0.518362	-1.20113	0.258197	1	1	5082	tags=46%, list=26%, signal=62%
GO_TOLL_LIKE_RECEPTOR_9_SIGNALING_PATHWAY	GO_TOLL_LIKE_RECEPTOR_9_SIGNALING_PATHWAY		25	-0.519324	-1.20096	0.269777	1	1	3336	tags=20%, list=17%, signal=24%
GO_ACTIVATION_OF_JANUS_KINASE_ACTIVITY	GO_ACTIVATION_OF_JANUS_KINASE_ACTIVITY		15	-0.608994	-1.20046	0.231084	1	1	2980	tags=33%, list=15%, signal=39%
GO_PHOSPHATE_ION_TRANSPORT	GO_PHOSPHATE_ION_TRANSPORT		27	-0.55752	-1.20022	0.233333	1	1	1911	tags=19%, list=10%, signal=20%
HP_RECURRENT_BACTERIAL_INFECTIONS	HP_RECURRENT_BACTERIAL_INFECTIONS		104	-0.443577	-1.20019	0.263581	1	1	4272	tags=24%, list=22%, signal=31%
GO_REGULATION_OF_CYTOPLASMIC_TRANSPORT	GO_REGULATION_OF_CYTOPLASMIC_TRANSPORT		23	-0.311686	-1.20015	0.219512	1	1	1087	tags=4%, list=6%, signal=5%
HP_RETINAL_PIGMENT_EPITHELIAL_ATROPHY	HP_RETINAL_PIGMENT_EPITHELIAL_ATROPHY		23	-0.588609	-1.20003	0.197917	1	1	3850	tags=39%, list=19%, signal=49%
GO_ADENYLATE_CYCLASE_ACTIVATING_G_PROTEIN_COUPLED_RECEPTOR_SIGNALING_PATHWAY	GO_ADENYLATE_CYCLASE_ACTIVATING_G_PROTEIN_COUPLED_RECEPTOR_SIGNALING_PATHWAY		122	-0.509816	-1.19951	0.146825	1	1	2732	tags=31%, list=14%, signal=36%
GO_PHOSPHATIDYLETHANOLAMINE_METABOLIC_PROCESS	GO_PHOSPHATIDYLETHANOLAMINE_METABOLIC_PROCESS		24	-0.541601	-1.19946	0.235977	1	1	1471	tags=17%, list=7%, signal=18%
GO_POLYUBIQUITIN_MODIFICATION_DEPENDENT_PROTEIN_BINDING	GO_POLYUBIQUITIN_MODIFICATION_DEPENDENT_PROTEIN_BINDING		44	-0.389992	-1.19929	0.28827	1	1	2041	tags=7%, list=10%, signal=8%
GO_NEGATIVE_REGULATION_OF_CAMP_MEDIATED_SIGNALING	GO_NEGATIVE_REGULATION_OF_CAMP_MEDIATED_SIGNALING		24	-0.582302	-1.19916	0.208247	1	1	531	tags=13%, list=3%, signal=13%
HP_ELEVATED_C_REACTIVE_PROTEIN_LEVEL	HP_ELEVATED_C_REACTIVE_PROTEIN_LEVEL		29	-0.552115	-1.19913	0.223361	1	1	4636	tags=45%, list=23%, signal=58%
GO_NEGATIVE_REGULATION_OF_EXOCYTOSIS	GO_NEGATIVE_REGULATION_OF_EXOCYTOSIS		30	-0.500153	-1.19905	0.273245	1	1	3490	tags=23%, list=18%, signal=28%
HP_ABNORMAL_LARGE_INTESTINE_PHYSIOLOGY	HP_ABNORMAL_LARGE_INTESTINE_PHYSIOLOGY		46	-0.459266	-1.19899	0.228916	1	1	2419	tags=9%, list=12%, signal=10%
GO_REGULATION_OF_MITOCHONDRIAL_FISSION	GO_REGULATION_OF_MITOCHONDRIAL_FISSION		24	-0.343623	-1.19898	0.245902	1	1	5395	tags=25%, list=27%, signal=34%
GO_ACID_THIOL_LIGASE_ACTIVITY	GO_ACID_THIOL_LIGASE_ACTIVITY		30	-0.554616	-1.1989	0.226306	1	1	3323	tags=37%, list=17%, signal=44%
HP_ABNORMAL_CARDIAC_TEST	HP_ABNORMAL_CARDIAC_TEST		98	-0.459755	-1.19881	0.181992	1	1	4123	tags=36%, list=21%, signal=45%
GO_IMMUNE_RECEPTOR_ACTIVITY	GO_IMMUNE_RECEPTOR_ACTIVITY		131	-0.462442	-1.19876	0.191057	1	1	4962	tags=45%, list=25%, signal=60%
GO_CHANNEL_INHIBITOR_ACTIVITY	GO_CHANNEL_INHIBITOR_ACTIVITY		37	-0.514595	-1.19875	0.215649	1	1	4261	tags=27%, list=22%, signal=34%
GO_THYROID_GLAND_DEVELOPMENT	GO_THYROID_GLAND_DEVELOPMENT		21	-0.591467	-1.19861	0.209647	1	1	1700	tags=19%, list=9%, signal=21%
GO_COATED_VESICLE_MEMBRANE	GO_COATED_VESICLE_MEMBRANE		176	-0.391364	-1.19832	0.204969	1	1	4291	tags=19%, list=22%, signal=24%
GO_PLASMA_MEMBRANE_BOUNDED_CELL_PROJECTION_CYTOPLASM	GO_PLASMA_MEMBRANE_BOUNDED_CELL_PROJECTION_CYTOPLASM		199	-0.439745	-1.19831	0.219178	1	1	4217	tags=32%, list=21%, signal=40%
GO_SOLUTE_SODIUM_SYMPORTER_ACTIVITY	GO_SOLUTE_SODIUM_SYMPORTER_ACTIVITY		72	-0.545353	-1.19808	0.157143	1	1	2675	tags=39%, list=14%, signal=45%
GO_HEPARAN_SULFATE_PROTEOGLYCAN_METABOLIC_PROCESS	GO_HEPARAN_SULFATE_PROTEOGLYCAN_METABOLIC_PROCESS		32	-0.534203	-1.19801	0.255952	1	1	1589	tags=13%, list=8%, signal=14%
HP_ABNORMAL_IRIS_PIGMENTATION	HP_ABNORMAL_IRIS_PIGMENTATION		106	-0.458462	-1.19794	0.18107	1	1	3955	tags=25%, list=20%, signal=31%
HP_PROFOUND_GLOBAL_DEVELOPMENTAL_DELAY	HP_PROFOUND_GLOBAL_DEVELOPMENTAL_DELAY		38	-0.488425	-1.19787	0.273723	1	1	1657	tags=11%, list=8%, signal=11%
HP_CHRONIC_LUNG_DISEASE	HP_CHRONIC_LUNG_DISEASE		19	-0.547723	-1.19759	0.279592	1	1	1327	tags=16%, list=7%, signal=17%
GO_ERBB2_SIGNALING_PATHWAY	GO_ERBB2_SIGNALING_PATHWAY		31	-0.476595	-1.19741	0.267191	1	1	4701	tags=26%, list=24%, signal=34%
GO_MUSCLE_ALPHA_ACTININ_BINDING	GO_MUSCLE_ALPHA_ACTININ_BINDING		15	-0.58067	-1.19738	0.240481	1	1	3837	tags=40%, list=19%, signal=50%
HP_ABNORMALITY_OF_CENTRAL_NERVOUS_SYSTEM_ELECTROPHYSIOLOGY	HP_ABNORMALITY_OF_CENTRAL_NERVOUS_SYSTEM_ELECTROPHYSIOLOGY		434	-0.368666	-1.19703	0.179537	1	1	3441	tags=17%, list=17%, signal=20%
HP_HEMIPLEGIA	HP_HEMIPLEGIA		30	-0.530938	-1.19699	0.233792	1	1	1173	tags=13%, list=6%, signal=14%
GO_ANTIBACTERIAL_HUMORAL_RESPONSE	GO_ANTIBACTERIAL_HUMORAL_RESPONSE		45	-0.56804	-1.19691	0.150289	1	1	3328	tags=42%, list=17%, signal=51%
GO_HISTAMINE_TRANSPORT	GO_HISTAMINE_TRANSPORT		15	-0.633312	-1.19687	0.258317	1	1	1686	tags=33%, list=9%, signal=36%
GO_LIPID_TRANSLOCATION	GO_LIPID_TRANSLOCATION		44	-0.485407	-1.19686	0.208925	1	1	3993	tags=32%, list=20%, signal=40%
HP_CHRONIC_SINUSITIS	HP_CHRONIC_SINUSITIS		51	-0.568239	-1.19684	0.253521	1	1	4902	tags=61%, list=25%, signal=81%
GO_RECEPTOR_MEDIATED_ENDOCYTOSIS	GO_RECEPTOR_MEDIATED_ENDOCYTOSIS		259	-0.399153	-1.19667	0.191781	1	1	3450	tags=18%, list=17%, signal=21%
GO_REGULATION_OF_ORGANIC_ACID_TRANSPORT	GO_REGULATION_OF_ORGANIC_ACID_TRANSPORT		62	-0.519242	-1.19663	0.182342	1	1	3293	tags=29%, list=17%, signal=35%
HP_EPILEPTIC_ENCEPHALOPATHY	HP_EPILEPTIC_ENCEPHALOPATHY		95	-0.486175	-1.19641	0.183712	1	1	3247	tags=27%, list=16%, signal=33%
GO_BASEMENT_MEMBRANE_ORGANIZATION	GO_BASEMENT_MEMBRANE_ORGANIZATION		30	-0.483727	-1.1958	0.253036	1	1	259	tags=7%, list=1%, signal=7%
GO_REGULATION_OF_RHO_PROTEIN_SIGNAL_TRANSDUCTION	GO_REGULATION_OF_RHO_PROTEIN_SIGNAL_TRANSDUCTION		81	-0.418428	-1.19569	0.205645	1	1	5413	tags=36%, list=27%, signal=49%
GO_REGULATION_OF_SODIUM_ION_TRANSMEMBRANE_TRANSPORTER_ACTIVITY	GO_REGULATION_OF_SODIUM_ION_TRANSMEMBRANE_TRANSPORTER_ACTIVITY		54	-0.457441	-1.19527	0.214141	1	1	4559	tags=39%, list=23%, signal=50%
GO_POSITIVE_REGULATION_OF_CALCINEURIN_MEDIATED_SIGNALING	GO_POSITIVE_REGULATION_OF_CALCINEURIN_MEDIATED_SIGNALING		15	-0.631228	-1.19511	0.259635	1	1	365	tags=13%, list=2%, signal=14%
GO_ACETYLGLUCOSAMINYLTRANSFERASE_ACTIVITY	GO_ACETYLGLUCOSAMINYLTRANSFERASE_ACTIVITY		48	-0.462612	-1.19509	0.247082	1	1	3297	tags=19%, list=17%, signal=22%
HP_ABNORMAL_LARYNX_PHYSIOLOGY	HP_ABNORMAL_LARYNX_PHYSIOLOGY		50	-0.475677	-1.19481	0.202312	1	1	2040	tags=12%, list=10%, signal=13%
HP_ABNORMAL_EMOTION_AFFECT_BEHAVIOR	HP_ABNORMAL_EMOTION_AFFECT_BEHAVIOR		405	-0.346435	-1.19468	0.212355	1	1	3247	tags=14%, list=16%, signal=16%
GO_CATECHOLAMINE_SECRETION	GO_CATECHOLAMINE_SECRETION		55	-0.55861	-1.1944	0.176806	1	1	1981	tags=35%, list=10%, signal=38%
GO_REGULATION_OF_VASCULAR_ENDOTHELIAL_GROWTH_FACTOR_RECEPTOR_SIGNALING_PATHWAY	GO_REGULATION_OF_VASCULAR_ENDOTHELIAL_GROWTH_FACTOR_RECEPTOR_SIGNALING_PATHWAY		28	-0.515594	-1.19438	0.241121	1	1	493	tags=11%, list=2%, signal=11%
GO_RENAL_SYSTEM_PROCESS_INVOLVED_IN_REGULATION_OF_SYSTEMIC_ARTERIAL_BLOOD_PRESSURE	GO_RENAL_SYSTEM_PROCESS_INVOLVED_IN_REGULATION_OF_SYSTEMIC_ARTERIAL_BLOOD_PRESSURE		25	-0.547078	-1.19427	0.215385	1	1	2872	tags=28%, list=15%, signal=33%
GO_CYCLIC_NUCLEOTIDE_METABOLIC_PROCESS	GO_CYCLIC_NUCLEOTIDE_METABOLIC_PROCESS		38	-0.505755	-1.1942	0.199187	1	1	5766	tags=68%, list=29%, signal=96%
HP_EMPHYSEMA	HP_EMPHYSEMA		48	-0.450288	-1.19413	0.245968	1	1	3192	tags=27%, list=16%, signal=32%
GO_SIGNALING_RECEPTOR_COMPLEX_ADAPTOR_ACTIVITY	GO_SIGNALING_RECEPTOR_COMPLEX_ADAPTOR_ACTIVITY		40	-0.399338	-1.19404	0.248963	1	1	4659	tags=30%, list=24%, signal=39%
GO_PHOSPHATE_ION_TRANSMEMBRANE_TRANSPORT	GO_PHOSPHATE_ION_TRANSMEMBRANE_TRANSPORT		15	-0.626877	-1.19386	0.261147	1	1	602	tags=13%, list=3%, signal=14%
HP_RIGHT_BUNDLE_BRANCH_BLOCK	HP_RIGHT_BUNDLE_BRANCH_BLOCK		38	-0.502077	-1.19379	0.200401	1	1	3091	tags=24%, list=16%, signal=28%
HP_INCOORDINATION	HP_INCOORDINATION		177	-0.380769	-1.19377	0.196565	1	1	2776	tags=14%, list=14%, signal=16%
GO_NEGATIVE_REGULATION_OF_MACROPHAGE_ACTIVATION	GO_NEGATIVE_REGULATION_OF_MACROPHAGE_ACTIVATION		16	-0.601869	-1.19372	0.260437	1	1	2973	tags=19%, list=15%, signal=22%
HP_BROAD_NASAL_TIP	HP_BROAD_NASAL_TIP		121	-0.394424	-1.19355	0.230769	1	1	5524	tags=26%, list=28%, signal=35%
HP_LARGE_FOREHEAD	HP_LARGE_FOREHEAD		17	-0.524428	-1.19348	0.309804	1	1	3951	tags=29%, list=20%, signal=37%
GO_PROTEIN_LIPID_COMPLEX_SUBUNIT_ORGANIZATION	GO_PROTEIN_LIPID_COMPLEX_SUBUNIT_ORGANIZATION		54	-0.514061	-1.19319	0.194444	1	1	3471	tags=33%, list=18%, signal=40%
GO_ACROSOME_ASSEMBLY	GO_ACROSOME_ASSEMBLY		15	-0.658019	-1.19298	0.257028	1	1	4088	tags=47%, list=21%, signal=59%
GO_INSULIN_SECRETION_INVOLVED_IN_CELLULAR_RESPONSE_TO_GLUCOSE_STIMULUS	GO_INSULIN_SECRETION_INVOLVED_IN_CELLULAR_RESPONSE_TO_GLUCOSE_STIMULUS		62	-0.445092	-1.19297	0.207619	1	1	5646	tags=39%, list=29%, signal=54%
GO_RRNA_CATABOLIC_PROCESS	GO_RRNA_CATABOLIC_PROCESS		20	-0.532057	-1.19289	0.313076	1	1	1566	tags=10%, list=8%, signal=11%
HP_ABNORMAL_BLOOD_GAS_LEVEL	HP_ABNORMAL_BLOOD_GAS_LEVEL		16	-0.610372	-1.1922	0.232246	1	1	4008	tags=50%, list=20%, signal=63%
HP_ABNORMAL_PLATELET_AGGREGATION	HP_ABNORMAL_PLATELET_AGGREGATION		25	-0.543075	-1.19192	0.227176	1	1	867	tags=16%, list=4%, signal=17%
GO_CYTOKINE_RECEPTOR_ACTIVITY	GO_CYTOKINE_RECEPTOR_ACTIVITY		97	-0.460604	-1.19164	0.205128	1	1	3766	tags=32%, list=19%, signal=39%
GO_MUSCLE_ADAPTATION	GO_MUSCLE_ADAPTATION		102	-0.457708	-1.19158	0.2	1	1	1765	tags=14%, list=9%, signal=15%
HP_FLARED_ILIAC_WINGS	HP_FLARED_ILIAC_WINGS		20	-0.497077	-1.19144	0.287908	1	1	4153	tags=25%, list=21%, signal=32%
GO_PLATELET_MORPHOGENESIS	GO_PLATELET_MORPHOGENESIS		21	-0.57562	-1.19139	0.272912	1	1	3055	tags=24%, list=15%, signal=28%
HP_ABNORMALITY_OF_THE_MUSCULATURE_OF_THE_HAND	HP_ABNORMALITY_OF_THE_MUSCULATURE_OF_THE_HAND		62	-0.456009	-1.19137	0.213592	1	1	3248	tags=21%, list=16%, signal=25%
GO_REGULATION_OF_ALCOHOL_BIOSYNTHETIC_PROCESS	GO_REGULATION_OF_ALCOHOL_BIOSYNTHETIC_PROCESS		76	-0.414281	-1.19125	0.219758	1	1	2178	tags=11%, list=11%, signal=12%
HP_WIDELY_PATENT_FONTANELLES_AND_SUTURES	HP_WIDELY_PATENT_FONTANELLES_AND_SUTURES		17	-0.544371	-1.1909	0.267857	1	1	2999	tags=24%, list=15%, signal=28%
GO_SOLUTE_CATION_ANTIPORTER_ACTIVITY	GO_SOLUTE_CATION_ANTIPORTER_ACTIVITY		31	-0.546978	-1.19082	0.234043	1	1	4488	tags=35%, list=23%, signal=46%
GO_POSITIVE_REGULATION_OF_OSSIFICATION	GO_POSITIVE_REGULATION_OF_OSSIFICATION		85	-0.409824	-1.19081	0.205179	1	1	5575	tags=41%, list=28%, signal=57%
GO_AMIDE_BINDING	GO_AMIDE_BINDING		356	-0.416523	-1.19033	0.149402	1	1	4306	tags=27%, list=22%, signal=34%
GO_ACTIVE_TRANSMEMBRANE_TRANSPORTER_ACTIVITY	GO_ACTIVE_TRANSMEMBRANE_TRANSPORTER_ACTIVITY		339	-0.44522	-1.18981	0.162	1	1	2945	tags=24%, list=15%, signal=27%
GO_POSITIVE_REGULATION_OF_INSULIN_SECRETION	GO_POSITIVE_REGULATION_OF_INSULIN_SECRETION		72	-0.493378	-1.18976	0.206963	1	1	2433	tags=22%, list=12%, signal=25%
HP_HYPOCHROMIC_ANEMIA	HP_HYPOCHROMIC_ANEMIA		36	-0.512269	-1.18968	0.264368	1	1	5612	tags=44%, list=28%, signal=62%
GO_NUCLEOTIDE_RECEPTOR_ACTIVITY	GO_NUCLEOTIDE_RECEPTOR_ACTIVITY		21	-0.584704	-1.18963	0.254941	1	1	713	tags=19%, list=4%, signal=20%
GO_REGULATION_OF_ENDOTHELIAL_CELL_DIFFERENTIATION	GO_REGULATION_OF_ENDOTHELIAL_CELL_DIFFERENTIATION		34	-0.419143	-1.18947	0.278293	1	1	8102	tags=53%, list=41%, signal=90%
HP_OBSESSIVE_COMPULSIVE_BEHAVIOR	HP_OBSESSIVE_COMPULSIVE_BEHAVIOR		86	-0.423121	-1.18936	0.235849	1	1	3673	tags=17%, list=19%, signal=21%
GO_HEART_PROCESS	GO_HEART_PROCESS		278	-0.4449	-1.18908	0.163107	1	1	3229	tags=29%, list=16%, signal=34%
GO_PHOSPHORIC_DIESTER_HYDROLASE_ACTIVITY	GO_PHOSPHORIC_DIESTER_HYDROLASE_ACTIVITY		89	-0.418305	-1.18885	0.207294	1	1	4000	tags=27%, list=20%, signal=34%
GO_NEGATIVE_REGULATION_OF_PROTEIN_KINASE_B_SIGNALING	GO_NEGATIVE_REGULATION_OF_PROTEIN_KINASE_B_SIGNALING		43	-0.495467	-1.18877	0.234834	1	1	4652	tags=26%, list=24%, signal=33%
GO_SERINE_TYPE_ENDOPEPTIDASE_INHIBITOR_ACTIVITY	GO_SERINE_TYPE_ENDOPEPTIDASE_INHIBITOR_ACTIVITY		94	-0.538312	-1.18871	0.177165	1	1	3133	tags=41%, list=16%, signal=49%
HP_ABNORMAL_CRY	HP_ABNORMAL_CRY		44	-0.496908	-1.18859	0.234216	1	1	3815	tags=30%, list=19%, signal=37%
GO_MESENCHYME_MORPHOGENESIS	GO_MESENCHYME_MORPHOGENESIS		52	-0.481441	-1.18846	0.211832	1	1	3822	tags=29%, list=19%, signal=36%
HP_ABSENT_THUMBNAIL	HP_ABSENT_THUMBNAIL		17	-0.613597	-1.18828	0.238477	1	1	4093	tags=47%, list=21%, signal=59%
GO_REGULATION_OF_COLLATERAL_SPROUTING	GO_REGULATION_OF_COLLATERAL_SPROUTING		19	-0.557613	-1.18823	0.233792	1	1	5090	tags=53%, list=26%, signal=71%
HP_ABNORMALITY_OF_RENAL_EXCRETION	HP_ABNORMALITY_OF_RENAL_EXCRETION		52	-0.510071	-1.18803	0.17623	1	1	3413	tags=33%, list=17%, signal=39%
HP_INCREASED_CIRCULATING_IGA_LEVEL	HP_INCREASED_CIRCULATING_IGA_LEVEL		19	-0.491166	-1.18778	0.324544	1	1	5612	tags=42%, list=28%, signal=59%
GO_GLAND_MORPHOGENESIS	GO_GLAND_MORPHOGENESIS		124	-0.421191	-1.18759	0.199219	1	1	4478	tags=32%, list=23%, signal=41%
GO_MONOVALENT_INORGANIC_CATION_TRANSMEMBRANE_TRANSPORTER_ACTIVITY	GO_MONOVALENT_INORGANIC_CATION_TRANSMEMBRANE_TRANSPORTER_ACTIVITY		359	-0.476597	-1.18759	0.150289	1	1	3229	tags=30%, list=16%, signal=35%
GO_POSITIVE_REGULATION_OF_ENDOTHELIAL_CELL_DIFFERENTIATION	GO_POSITIVE_REGULATION_OF_ENDOTHELIAL_CELL_DIFFERENTIATION		17	-0.564091	-1.18757	0.296875	1	1	1490	tags=18%, list=8%, signal=19%
HP_ABNORMALITY_OF_THE_1ST_METACARPAL	HP_ABNORMALITY_OF_THE_1ST_METACARPAL		26	-0.519244	-1.18755	0.240704	1	1	844	tags=15%, list=4%, signal=16%
HP_CONSTIPATION	HP_CONSTIPATION		280	-0.41221	-1.18755	0.171053	1	1	2675	tags=16%, list=14%, signal=18%
GO_REGULATION_OF_MEMBRANE_LIPID_DISTRIBUTION	GO_REGULATION_OF_MEMBRANE_LIPID_DISTRIBUTION		50	-0.462822	-1.18743	0.223124	1	1	5921	tags=44%, list=30%, signal=63%
GO_AORTIC_VALVE_DEVELOPMENT	GO_AORTIC_VALVE_DEVELOPMENT		32	-0.485903	-1.18737	0.269531	1	1	3830	tags=28%, list=19%, signal=35%
HP_SLOW_PROGRESSION	HP_SLOW_PROGRESSION		158	-0.3918	-1.18728	0.208092	1	1	3057	tags=16%, list=15%, signal=19%
GO_NEGATIVE_REGULATION_OF_AMINE_TRANSPORT	GO_NEGATIVE_REGULATION_OF_AMINE_TRANSPORT		27	-0.600447	-1.18707	0.219282	1	1	1835	tags=33%, list=9%, signal=37%
GO_MONOOXYGENASE_ACTIVITY	GO_MONOOXYGENASE_ACTIVITY		98	-0.533259	-1.18677	0.19604	1	1	2991	tags=35%, list=15%, signal=41%
HP_BUNDLE_BRANCH_BLOCK	HP_BUNDLE_BRANCH_BLOCK		48	-0.49135	-1.18657	0.207436	1	1	3629	tags=29%, list=18%, signal=36%
GO_ENDOPLASMIC_RETICULUM_EXIT_SITE	GO_ENDOPLASMIC_RETICULUM_EXIT_SITE		30	-0.610573	-1.18652	0.23374	1	1	3640	tags=30%, list=18%, signal=37%
HP_ABNORMAL_RESPIRATORY_MOTILE_CILIUM_PHYSIOLOGY	HP_ABNORMAL_RESPIRATORY_MOTILE_CILIUM_PHYSIOLOGY		43	-0.591676	-1.18627	0.264646	1	1	4902	tags=67%, list=25%, signal=90%
HP_ABNORMAL_PLACENTA_MORPHOLOGY	HP_ABNORMAL_PLACENTA_MORPHOLOGY		19	-0.495615	-1.18625	0.268537	1	1	3413	tags=21%, list=17%, signal=25%
GO_LIGAND_GATED_ION_CHANNEL_ACTIVITY	GO_LIGAND_GATED_ION_CHANNEL_ACTIVITY		139	-0.516348	-1.18615	0.162264	1	1	3122	tags=37%, list=16%, signal=44%
HP_ANOREXIA	HP_ANOREXIA		82	-0.425498	-1.18608	0.248497	1	1	1923	tags=11%, list=10%, signal=12%
GO_REGULATION_OF_MUSCLE_ADAPTATION	GO_REGULATION_OF_MUSCLE_ADAPTATION		79	-0.454544	-1.18578	0.214286	1	1	2564	tags=14%, list=13%, signal=16%
GO_FATTY_ACID_LIGASE_ACTIVITY	GO_FATTY_ACID_LIGASE_ACTIVITY		22	-0.589774	-1.1853	0.245136	1	1	3323	tags=45%, list=17%, signal=55%
GO_NEGATIVE_REGULATION_OF_SYSTEMIC_ARTERIAL_BLOOD_PRESSURE	GO_NEGATIVE_REGULATION_OF_SYSTEMIC_ARTERIAL_BLOOD_PRESSURE		19	-0.617345	-1.18498	0.206612	1	1	1936	tags=37%, list=10%, signal=41%
GO_RETINOL_METABOLIC_PROCESS	GO_RETINOL_METABOLIC_PROCESS		47	-0.540019	-1.18449	0.218075	1	1	2991	tags=30%, list=15%, signal=35%
HP_CONTRACTURES_INVOLVING_THE_JOINTS_OF_THE_FEET	HP_CONTRACTURES_INVOLVING_THE_JOINTS_OF_THE_FEET		56	-0.457154	-1.18423	0.233463	1	1	3457	tags=21%, list=18%, signal=26%
HP_POLYURIA	HP_POLYURIA		30	-0.569602	-1.18423	0.2	1	1	2675	tags=33%, list=14%, signal=38%
HP_XEROSTOMIA	HP_XEROSTOMIA		57	-0.458303	-1.18419	0.255319	1	1	5530	tags=35%, list=28%, signal=49%
GO_CARDIAC_CONDUCTION	GO_CARDIAC_CONDUCTION		142	-0.457356	-1.18417	0.186408	1	1	3086	tags=31%, list=16%, signal=36%
HP_ABNORMALITY_OF_FACIAL_MUSCULATURE	HP_ABNORMALITY_OF_FACIAL_MUSCULATURE		285	-0.369764	-1.18411	0.192884	1	1	3509	tags=15%, list=18%, signal=19%
GO_RENAL_SYSTEM_PROCESS	GO_RENAL_SYSTEM_PROCESS		120	-0.446179	-1.18385	0.141975	1	1	5036	tags=40%, list=25%, signal=53%
GO_ACTIN_FILAMENT_BASED_MOVEMENT	GO_ACTIN_FILAMENT_BASED_MOVEMENT		146	-0.439756	-1.18354	0.168224	1	1	4123	tags=34%, list=21%, signal=43%
GO_ACTIVE_ION_TRANSMEMBRANE_TRANSPORTER_ACTIVITY	GO_ACTIVE_ION_TRANSMEMBRANE_TRANSPORTER_ACTIVITY		227	-0.473256	-1.18332	0.162978	1	1	2945	tags=26%, list=15%, signal=30%
GO_CD8_POSITIVE_ALPHA_BETA_T_CELL_DIFFERENTIATION	GO_CD8_POSITIVE_ALPHA_BETA_T_CELL_DIFFERENTIATION		15	-0.598462	-1.18328	0.276986	1	1	5707	tags=53%, list=29%, signal=75%
HP_EASY_FATIGABILITY	HP_EASY_FATIGABILITY		68	-0.439552	-1.18324	0.209979	1	1	4025	tags=21%, list=20%, signal=26%
GO_AXONEMAL_DYNEIN_COMPLEX	GO_AXONEMAL_DYNEIN_COMPLEX		20	-0.644764	-1.18299	0.269461	1	1	3554	tags=70%, list=18%, signal=85%
GO_PEPTIDYL_GLUTAMIC_ACID_MODIFICATION	GO_PEPTIDYL_GLUTAMIC_ACID_MODIFICATION		28	-0.569206	-1.18266	0.247563	1	1	1407	tags=21%, list=7%, signal=23%
GO_MICROBODY_MEMBRANE	GO_MICROBODY_MEMBRANE		58	-0.324034	-1.18256	0.284333	1	1	6991	tags=26%, list=35%, signal=40%
GO_AXONEMAL_DYNEIN_COMPLEX_ASSEMBLY	GO_AXONEMAL_DYNEIN_COMPLEX_ASSEMBLY		29	-0.601974	-1.1819	0.299595	1	1	3591	tags=59%, list=18%, signal=72%
GO_NEURON_RECOGNITION	GO_NEURON_RECOGNITION		50	-0.485867	-1.18147	0.202226	1	1	2835	tags=30%, list=14%, signal=35%
HP_DIFFUSE_WHITE_MATTER_ABNORMALITIES	HP_DIFFUSE_WHITE_MATTER_ABNORMALITIES		33	-0.522339	-1.18132	0.237721	1	1	4093	tags=27%, list=21%, signal=34%
GO_ORGAN_GROWTH	GO_ORGAN_GROWTH		166	-0.422194	-1.18098	0.190019	1	1	4225	tags=27%, list=21%, signal=34%
GO_POSITIVE_REGULATION_OF_ANION_TRANSPORT	GO_POSITIVE_REGULATION_OF_ANION_TRANSPORT		56	-0.500171	-1.18062	0.206413	1	1	3773	tags=32%, list=19%, signal=40%
GO_ALPHA_TUBULIN_BINDING	GO_ALPHA_TUBULIN_BINDING		34	-0.497687	-1.18049	0.277559	1	1	5596	tags=41%, list=28%, signal=57%
GO_CILIUM_OR_FLAGELLUM_DEPENDENT_CELL_MOTILITY	GO_CILIUM_OR_FLAGELLUM_DEPENDENT_CELL_MOTILITY		114	-0.507686	-1.18047	0.201597	1	1	2779	tags=36%, list=14%, signal=42%
GO_MULTICELLULAR_ORGANISMAL_RESPONSE_TO_STRESS	GO_MULTICELLULAR_ORGANISMAL_RESPONSE_TO_STRESS		76	-0.512841	-1.18041	0.189753	1	1	2715	tags=28%, list=14%, signal=32%
GO_PEPTIDE_BINDING	GO_PEPTIDE_BINDING		289	-0.429835	-1.17994	0.157058	1	1	4306	tags=29%, list=22%, signal=37%
GO_HEPARAN_SULFATE_SULFOTRANSFERASE_ACTIVITY	GO_HEPARAN_SULFATE_SULFOTRANSFERASE_ACTIVITY		15	-0.634027	-1.17986	0.252896	1	1	3062	tags=40%, list=16%, signal=47%
GO_NEGATIVE_REGULATION_OF_RECEPTOR_SIGNALING_PATHWAY_VIA_STAT	GO_NEGATIVE_REGULATION_OF_RECEPTOR_SIGNALING_PATHWAY_VIA_STAT		21	-0.593584	-1.17961	0.291585	1	1	3432	tags=14%, list=17%, signal=17%
HP_ENLARGED_OVARIES	HP_ENLARGED_OVARIES		19	-0.593658	-1.17957	0.272374	1	1	4083	tags=26%, list=21%, signal=33%
GO_REGULATION_OF_RYANODINE_SENSITIVE_CALCIUM_RELEASE_CHANNEL_ACTIVITY	GO_REGULATION_OF_RYANODINE_SENSITIVE_CALCIUM_RELEASE_CHANNEL_ACTIVITY		25	-0.51853	-1.17951	0.286807	1	1	4333	tags=44%, list=22%, signal=56%
GO_NEGATIVE_REGULATION_OF_CYTOKINE_SECRETION	GO_NEGATIVE_REGULATION_OF_CYTOKINE_SECRETION		27	-0.536703	-1.17949	0.227083	1	1	4459	tags=33%, list=23%, signal=43%
GO_ENDOSOME_TO_LYSOSOME_TRANSPORT	GO_ENDOSOME_TO_LYSOSOME_TRANSPORT		52	-0.322591	-1.17939	0.294231	1	1	6909	tags=35%, list=35%, signal=53%
GO_PASSIVE_TRANSMEMBRANE_TRANSPORTER_ACTIVITY	GO_PASSIVE_TRANSMEMBRANE_TRANSPORTER_ACTIVITY		455	-0.481985	-1.1792	0.157495	1	1	3229	tags=34%, list=16%, signal=40%
HP_ATLANTOAXIAL_ABNORMALITY	HP_ATLANTOAXIAL_ABNORMALITY		15	-0.547143	-1.17915	0.343621	1	1	6302	tags=47%, list=32%, signal=68%
HP_ABNORMALITY_OF_THE_UPPER_ARM	HP_ABNORMALITY_OF_THE_UPPER_ARM		58	-0.455921	-1.17901	0.234469	1	1	2493	tags=21%, list=13%, signal=24%
GO_A_BAND	GO_A_BAND		37	-0.518618	-1.17892	0.226378	1	1	3548	tags=35%, list=18%, signal=43%
GO_HEPARAN_SULFATE_PROTEOGLYCAN_BIOSYNTHETIC_PROCESS	GO_HEPARAN_SULFATE_PROTEOGLYCAN_BIOSYNTHETIC_PROCESS		26	-0.54161	-1.17864	0.28125	1	1	1589	tags=12%, list=8%, signal=13%
GO_NEGATIVE_REGULATION_OF_TRANSMEMBRANE_RECEPTOR_PROTEIN_SERINE_THREONINE_KINASE_SIGNALING_PATHWAY	GO_NEGATIVE_REGULATION_OF_TRANSMEMBRANE_RECEPTOR_PROTEIN_SERINE_THREONINE_KINASE_SIGNALING_PATHWAY		119	-0.421781	-1.17848	0.190945	1	1	3940	tags=24%, list=20%, signal=30%
GO_NEGATIVE_REGULATION_OF_SMOOTH_MUSCLE_CELL_PROLIFERATION	GO_NEGATIVE_REGULATION_OF_SMOOTH_MUSCLE_CELL_PROLIFERATION		46	-0.446878	-1.17842	0.254582	1	1	4274	tags=28%, list=22%, signal=36%
GO_VOLTAGE_GATED_ION_CHANNEL_ACTIVITY	GO_VOLTAGE_GATED_ION_CHANNEL_ACTIVITY		194	-0.492155	-1.17796	0.179389	1	1	3228	tags=37%, list=16%, signal=44%
GO_EXTRACELLULAR_LIGAND_GATED_ION_CHANNEL_ACTIVITY	GO_EXTRACELLULAR_LIGAND_GATED_ION_CHANNEL_ACTIVITY		74	-0.548962	-1.17782	0.166667	1	1	2165	tags=34%, list=11%, signal=38%
GO_REGULATION_OF_BLOOD_CIRCULATION	GO_REGULATION_OF_BLOOD_CIRCULATION		283	-0.44497	-1.17759	0.185687	1	1	3229	tags=30%, list=16%, signal=35%
HP_ABNORMALITY_OF_DENTAL_ERUPTION	HP_ABNORMALITY_OF_DENTAL_ERUPTION		198	-0.3514	-1.17724	0.228037	1	1	3830	tags=18%, list=19%, signal=22%
GO_INTRINSIC_COMPONENT_OF_PRESYNAPTIC_ACTIVE_ZONE_MEMBRANE	GO_INTRINSIC_COMPONENT_OF_PRESYNAPTIC_ACTIVE_ZONE_MEMBRANE		18	-0.601693	-1.17714	0.250474	1	1	1535	tags=22%, list=8%, signal=24%
HP_LEUKOCYTOSIS	HP_LEUKOCYTOSIS		106	-0.383439	-1.17659	0.263918	1	1	4341	tags=19%, list=22%, signal=24%
GO_BLOOD_VESSEL_ENDOTHELIAL_CELL_PROLIFERATION_INVOLVED_IN_SPROUTING_ANGIOGENESIS	GO_BLOOD_VESSEL_ENDOTHELIAL_CELL_PROLIFERATION_INVOLVED_IN_SPROUTING_ANGIOGENESIS		21	-0.496137	-1.17659	0.272897	1	1	4616	tags=38%, list=23%, signal=50%
GO_PROTEIN_COMPLEX_OLIGOMERIZATION	GO_PROTEIN_COMPLEX_OLIGOMERIZATION		227	-0.430578	-1.17654	0.164093	1	1	2444	tags=16%, list=12%, signal=18%
GO_INTRINSIC_COMPONENT_OF_POSTSYNAPTIC_MEMBRANE	GO_INTRINSIC_COMPONENT_OF_POSTSYNAPTIC_MEMBRANE		119	-0.523769	-1.1765	0.186538	1	1	2040	tags=27%, list=10%, signal=30%
HP_LOW_FRUSTRATION_TOLERANCE	HP_LOW_FRUSTRATION_TOLERANCE		15	-0.406635	-1.17641	0.306452	1	1	2765	tags=13%, list=14%, signal=15%
GO_RESPONSE_TO_DIETARY_EXCESS	GO_RESPONSE_TO_DIETARY_EXCESS		27	-0.546675	-1.17633	0.19057	1	1	2089	tags=30%, list=11%, signal=33%
HP_ABNORMALITY_OF_THE_MUSCULATURE_OF_THE_UPPER_LIMBS	HP_ABNORMALITY_OF_THE_MUSCULATURE_OF_THE_UPPER_LIMBS		154	-0.414457	-1.17622	0.213861	1	1	3008	tags=18%, list=15%, signal=21%
GO_REGULATION_OF_CELL_CELL_ADHESION_MEDIATED_BY_CADHERIN	GO_REGULATION_OF_CELL_CELL_ADHESION_MEDIATED_BY_CADHERIN		19	-0.536819	-1.176	0.298677	1	1	4047	tags=32%, list=20%, signal=40%
GO_ENDOCARDIAL_CUSHION_DEVELOPMENT	GO_ENDOCARDIAL_CUSHION_DEVELOPMENT		45	-0.481803	-1.17576	0.246602	1	1	4165	tags=31%, list=21%, signal=39%
GO_REGULATION_OF_ION_TRANSMEMBRANE_TRANSPORT	GO_REGULATION_OF_ION_TRANSMEMBRANE_TRANSPORT		464	-0.443092	-1.17566	0.167641	1	1	3229	tags=27%, list=16%, signal=32%
HP_DYSPHASIA	HP_DYSPHASIA		56	-0.442244	-1.17552	0.224719	1	1	2986	tags=14%, list=15%, signal=17%
GO_BASEMENT_MEMBRANE	GO_BASEMENT_MEMBRANE		101	-0.435892	-1.17548	0.241445	1	1	4108	tags=32%, list=21%, signal=40%
GO_MICROTUBULE_BUNDLE_FORMATION	GO_MICROTUBULE_BUNDLE_FORMATION		92	-0.503458	-1.17508	0.270588	1	1	3676	tags=41%, list=19%, signal=51%
HP_PULMONARY_HEMORRHAGE	HP_PULMONARY_HEMORRHAGE		25	-0.488709	-1.17507	0.313492	1	1	5161	tags=24%, list=26%, signal=32%
GO_ALPHA_AMINO_ACID_CATABOLIC_PROCESS	GO_ALPHA_AMINO_ACID_CATABOLIC_PROCESS		99	-0.43018	-1.17496	0.183468	1	1	4266	tags=29%, list=22%, signal=37%
GO_CHANNEL_REGULATOR_ACTIVITY	GO_CHANNEL_REGULATOR_ACTIVITY		141	-0.457387	-1.17472	0.172277	1	1	4261	tags=31%, list=22%, signal=40%
GO_REGULATION_OF_AMYLOID_BETA_CLEARANCE	GO_REGULATION_OF_AMYLOID_BETA_CLEARANCE		16	-0.572481	-1.17449	0.312629	1	1	396	tags=13%, list=2%, signal=13%
GO_I_KAPPAB_PHOSPHORYLATION	GO_I_KAPPAB_PHOSPHORYLATION		19	-0.513098	-1.17429	0.316129	1	1	2973	tags=26%, list=15%, signal=31%
GO_VESICLE_TARGETING_TO_FROM_OR_WITHIN_GOLGI	GO_VESICLE_TARGETING_TO_FROM_OR_WITHIN_GOLGI		73	-0.29644	-1.17407	0.277666	1	1	4288	tags=10%, list=22%, signal=12%
GO_OXYGEN_BINDING	GO_OXYGEN_BINDING		36	-0.574648	-1.1735	0.196565	1	1	1721	tags=39%, list=9%, signal=43%
GO_PROTEIN_TYROSINE_KINASE_BINDING	GO_PROTEIN_TYROSINE_KINASE_BINDING		94	-0.379587	-1.17296	0.241176	1	1	4876	tags=24%, list=25%, signal=32%
HP_DIPLOPIA	HP_DIPLOPIA		71	-0.436957	-1.17254	0.229299	1	1	2725	tags=18%, list=14%, signal=21%
HP_OVERRIDING_AORTA	HP_OVERRIDING_AORTA		15	-0.363185	-1.17248	0.276892	1	1	2161	tags=13%, list=11%, signal=15%
GO_CELLULAR_RESPONSE_TO_DEXAMETHASONE_STIMULUS	GO_CELLULAR_RESPONSE_TO_DEXAMETHASONE_STIMULUS		31	-0.533574	-1.17216	0.251968	1	1	1296	tags=16%, list=7%, signal=17%
HP_METABOLIC_ACIDOSIS	HP_METABOLIC_ACIDOSIS		126	-0.375334	-1.17198	0.238748	1	1	4650	tags=20%, list=24%, signal=26%
GO_NEGATIVE_REGULATION_OF_OXIDOREDUCTASE_ACTIVITY	GO_NEGATIVE_REGULATION_OF_OXIDOREDUCTASE_ACTIVITY		28	-0.54496	-1.17183	0.225673	1	1	1569	tags=25%, list=8%, signal=27%
HP_HYPERACTIVITY	HP_HYPERACTIVITY		368	-0.368125	-1.17164	0.195857	1	1	3274	tags=16%, list=17%, signal=19%
GO_REGULATION_OF_MEMBRANE_DEPOLARIZATION	GO_REGULATION_OF_MEMBRANE_DEPOLARIZATION		43	-0.501619	-1.17159	0.258449	1	1	1087	tags=14%, list=6%, signal=15%
HP_ABNORMAL_PERICARDIUM_MORPHOLOGY	HP_ABNORMAL_PERICARDIUM_MORPHOLOGY		63	-0.445508	-1.17152	0.234343	1	1	4291	tags=27%, list=22%, signal=34%
GO_PATHWAY_RESTRICTED_SMAD_PROTEIN_PHOSPHORYLATION	GO_PATHWAY_RESTRICTED_SMAD_PROTEIN_PHOSPHORYLATION		64	-0.463668	-1.1714	0.219178	1	1	3142	tags=30%, list=16%, signal=35%
HP_SPINAL_RIGIDITY	HP_SPINAL_RIGIDITY		53	-0.455833	-1.17099	0.229862	1	1	3788	tags=28%, list=19%, signal=35%
GO_SMAD_PROTEIN_SIGNAL_TRANSDUCTION	GO_SMAD_PROTEIN_SIGNAL_TRANSDUCTION		76	-0.451505	-1.17002	0.195565	1	1	3830	tags=30%, list=19%, signal=37%
HP_CUBITUS_VALGUS	HP_CUBITUS_VALGUS		36	-0.464729	-1.17001	0.275194	1	1	2178	tags=17%, list=11%, signal=19%
GO_AMINO_ACID_BINDING	GO_AMINO_ACID_BINDING		55	-0.501226	-1.16989	0.211832	1	1	682	tags=13%, list=3%, signal=13%
HP_DEVIATION_OF_TOES	HP_DEVIATION_OF_TOES		105	-0.393001	-1.16942	0.245779	1	1	4275	tags=27%, list=22%, signal=34%
GO_POSITIVE_REGULATION_OF_CREB_TRANSCRIPTION_FACTOR_ACTIVITY	GO_POSITIVE_REGULATION_OF_CREB_TRANSCRIPTION_FACTOR_ACTIVITY		18	-0.549092	-1.16941	0.293006	1	1	6369	tags=56%, list=32%, signal=82%
HP_SHOULDER_GIRDLE_MUSCLE_WEAKNESS	HP_SHOULDER_GIRDLE_MUSCLE_WEAKNESS		38	-0.495514	-1.16938	0.24375	1	1	4758	tags=32%, list=24%, signal=42%
GO_TUBE_FORMATION	GO_TUBE_FORMATION		148	-0.385747	-1.16938	0.229287	1	1	2966	tags=18%, list=15%, signal=21%
GO_NEGATIVE_REGULATION_OF_CELL_JUNCTION_ASSEMBLY	GO_NEGATIVE_REGULATION_OF_CELL_JUNCTION_ASSEMBLY		32	-0.454821	-1.16928	0.301344	1	1	3526	tags=28%, list=18%, signal=34%
GO_ADIPOSE_TISSUE_DEVELOPMENT	GO_ADIPOSE_TISSUE_DEVELOPMENT		41	-0.452787	-1.16925	0.237805	1	1	2898	tags=17%, list=15%, signal=20%
GO_MANGANESE_ION_BINDING	GO_MANGANESE_ION_BINDING		61	-0.387636	-1.16912	0.234286	1	1	2653	tags=11%, list=13%, signal=13%
GO_CILIARY_TIP	GO_CILIARY_TIP		44	-0.387379	-1.16912	0.311321	1	1	6114	tags=39%, list=31%, signal=56%
HP_MYOPATHY	HP_MYOPATHY		274	-0.374663	-1.16872	0.218935	1	1	3126	tags=16%, list=16%, signal=19%
GO_ATPASE_BINDING	GO_ATPASE_BINDING		84	-0.383088	-1.16848	0.257862	1	1	4381	tags=21%, list=22%, signal=27%
GO_SULFATE_TRANSPORT	GO_SULFATE_TRANSPORT		18	-0.579617	-1.16846	0.262712	1	1	747	tags=22%, list=4%, signal=23%
GO_TRANSMEMBRANE_RECEPTOR_PROTEIN_SERINE_THREONINE_KINASE_SIGNALING_PATHWAY	GO_TRANSMEMBRANE_RECEPTOR_PROTEIN_SERINE_THREONINE_KINASE_SIGNALING_PATHWAY		335	-0.393755	-1.16837	0.193939	1	1	3975	tags=23%, list=20%, signal=28%
GO_AMINOPEPTIDASE_ACTIVITY	GO_AMINOPEPTIDASE_ACTIVITY		43	-0.402679	-1.16829	0.291262	1	1	207	tags=5%, list=1%, signal=5%
GO_REGULATION_OF_FATTY_ACID_OXIDATION	GO_REGULATION_OF_FATTY_ACID_OXIDATION		31	-0.464109	-1.1682	0.252567	1	1	5395	tags=42%, list=27%, signal=58%
HP_VENTRICULAR_HYPERTROPHY	HP_VENTRICULAR_HYPERTROPHY		108	-0.391199	-1.16753	0.244275	1	1	4025	tags=20%, list=20%, signal=25%
GO_SCAVENGER_RECEPTOR_ACTIVITY	GO_SCAVENGER_RECEPTOR_ACTIVITY		46	-0.458289	-1.16728	0.26327	1	1	4084	tags=39%, list=21%, signal=49%
HP_CENTRAL_SLEEP_APNEA	HP_CENTRAL_SLEEP_APNEA		22	-0.56623	-1.16707	0.25813	1	1	1918	tags=23%, list=10%, signal=25%
GO_LONG_CHAIN_FATTY_ACID_TRANSPORT	GO_LONG_CHAIN_FATTY_ACID_TRANSPORT		73	-0.470619	-1.16689	0.225049	1	1	1222	tags=14%, list=6%, signal=15%
GO_GLUTATHIONE_PEROXIDASE_ACTIVITY	GO_GLUTATHIONE_PEROXIDASE_ACTIVITY		20	-0.559342	-1.16669	0.297297	1	1	3329	tags=25%, list=17%, signal=30%
GO_PIRNA_METABOLIC_PROCESS	GO_PIRNA_METABOLIC_PROCESS		18	-0.603466	-1.1666	0.241237	1	1	1578	tags=33%, list=8%, signal=36%
GO_GOLGI_CIS_CISTERNA	GO_GOLGI_CIS_CISTERNA		25	-0.623024	-1.16658	0.252033	1	1	3797	tags=56%, list=19%, signal=69%
HP_AGGRESSIVE_BEHAVIOR	HP_AGGRESSIVE_BEHAVIOR		178	-0.362693	-1.16648	0.259615	1	1	3224	tags=15%, list=16%, signal=18%
GO_MECHANOSENSITIVE_ION_CHANNEL_ACTIVITY	GO_MECHANOSENSITIVE_ION_CHANNEL_ACTIVITY		17	-0.588317	-1.16636	0.262136	1	1	5451	tags=53%, list=28%, signal=73%
HP_INCREASED_BLOOD_PRESSURE	HP_INCREASED_BLOOD_PRESSURE		333	-0.343226	-1.16635	0.200795	1	1	5863	tags=32%, list=30%, signal=45%
GO_POSITIVE_REGULATION_OF_REGULATED_SECRETORY_PATHWAY	GO_POSITIVE_REGULATION_OF_REGULATED_SECRETORY_PATHWAY		55	-0.479543	-1.16602	0.251462	1	1	3945	tags=27%, list=20%, signal=34%
GO_POSITIVE_REGULATION_OF_OSTEOBLAST_DIFFERENTIATION	GO_POSITIVE_REGULATION_OF_OSTEOBLAST_DIFFERENTIATION		58	-0.414324	-1.16576	0.256	1	1	5527	tags=40%, list=28%, signal=55%
GO_PROTEIN_LOCALIZATION_TO_PLASMA_MEMBRANE	GO_PROTEIN_LOCALIZATION_TO_PLASMA_MEMBRANE		270	-0.3075	-1.16574	0.205825	1	1	5488	tags=27%, list=28%, signal=36%
GO_REGULATION_OF_CHOLESTEROL_EFFLUX	GO_REGULATION_OF_CHOLESTEROL_EFFLUX		29	-0.456259	-1.16566	0.255906	1	1	2885	tags=17%, list=15%, signal=20%
GO_NEURON_PROJECTION_ARBORIZATION	GO_NEURON_PROJECTION_ARBORIZATION		26	-0.529515	-1.16506	0.285444	1	1	4147	tags=38%, list=21%, signal=49%
GO_TRANSLATION_REPRESSOR_ACTIVITY	GO_TRANSLATION_REPRESSOR_ACTIVITY		25	-0.436917	-1.16481	0.32681	1	1	5231	tags=44%, list=26%, signal=60%
HP_BROAD_METACARPALS	HP_BROAD_METACARPALS		16	-0.542655	-1.16479	0.303823	1	1	844	tags=13%, list=4%, signal=13%
GO_TRANSLATION_REPRESSOR_ACTIVITY_MRNA_REGULATORY_ELEMENT_BINDING	GO_TRANSLATION_REPRESSOR_ACTIVITY_MRNA_REGULATORY_ELEMENT_BINDING		15	-0.410082	-1.16431	0.286267	1	1	5195	tags=47%, list=26%, signal=63%
HP_FOCAL_ONSET_SEIZURE	HP_FOCAL_ONSET_SEIZURE		177	-0.396606	-1.16429	0.21627	1	1	3254	tags=18%, list=16%, signal=21%
GO_REGULATION_OF_SENSORY_PERCEPTION	GO_REGULATION_OF_SENSORY_PERCEPTION		34	-0.547319	-1.16425	0.208897	1	1	2283	tags=26%, list=12%, signal=30%
GO_CYCLIC_NUCLEOTIDE_BIOSYNTHETIC_PROCESS	GO_CYCLIC_NUCLEOTIDE_BIOSYNTHETIC_PROCESS		20	-0.566555	-1.16418	0.262846	1	1	2799	tags=40%, list=14%, signal=47%
GO_NEGATIVE_REGULATION_OF_INTERLEUKIN_6_PRODUCTION	GO_NEGATIVE_REGULATION_OF_INTERLEUKIN_6_PRODUCTION		39	-0.499532	-1.16403	0.258799	1	1	4938	tags=46%, list=25%, signal=61%
HP_HEMOPTYSIS	HP_HEMOPTYSIS		55	-0.468813	-1.16398	0.259259	1	1	2316	tags=24%, list=12%, signal=27%
HP_APLASIA_HYPOPLASIA_OF_THE_TIBIA	HP_APLASIA_HYPOPLASIA_OF_THE_TIBIA		24	-0.523507	-1.16351	0.27163	1	1	844	tags=17%, list=4%, signal=17%
HP_CILIARY_DYSKINESIA	HP_CILIARY_DYSKINESIA		28	-0.591759	-1.16344	0.303213	1	1	2654	tags=50%, list=13%, signal=58%
GO_STRUCTURAL_CONSTITUENT_OF_MUSCLE	GO_STRUCTURAL_CONSTITUENT_OF_MUSCLE		43	-0.501168	-1.16335	0.245614	1	1	2776	tags=28%, list=14%, signal=32%
HP_BLUE_IRIDES	HP_BLUE_IRIDES		26	-0.5716	-1.16295	0.262397	1	1	2283	tags=19%, list=12%, signal=22%
GO_OSTEOBLAST_DEVELOPMENT	GO_OSTEOBLAST_DEVELOPMENT		19	-0.463607	-1.16285	0.27451	1	1	4478	tags=32%, list=23%, signal=41%
GO_HEPARIN_BINDING	GO_HEPARIN_BINDING		158	-0.450989	-1.16233	0.18835	1	1	2951	tags=28%, list=15%, signal=32%
GO_REGULATION_OF_BMP_SIGNALING_PATHWAY	GO_REGULATION_OF_BMP_SIGNALING_PATHWAY		85	-0.476028	-1.16227	0.238569	1	1	3975	tags=33%, list=20%, signal=41%
HP_HYPERCALCIURIA	HP_HYPERCALCIURIA		39	-0.517412	-1.16212	0.26	1	1	2653	tags=26%, list=13%, signal=30%
GO_MOLECULAR_ADAPTOR_ACTIVITY	GO_MOLECULAR_ADAPTOR_ACTIVITY		286	-0.296173	-1.16197	0.241379	1	1	5984	tags=27%, list=30%, signal=38%
GO_FOAM_CELL_DIFFERENTIATION	GO_FOAM_CELL_DIFFERENTIATION		36	-0.501895	-1.16196	0.25462	1	1	3471	tags=31%, list=18%, signal=37%
GO_SPHINGOLIPID_BINDING	GO_SPHINGOLIPID_BINDING		23	-0.505832	-1.16175	0.3125	1	1	4909	tags=30%, list=25%, signal=40%
GO_CELLULAR_RESPONSE_TO_CAMP	GO_CELLULAR_RESPONSE_TO_CAMP		52	-0.483552	-1.16174	0.23092	1	1	1094	tags=15%, list=6%, signal=16%
GO_POSITIVE_REGULATION_OF_BLOOD_VESSEL_DIAMETER	GO_POSITIVE_REGULATION_OF_BLOOD_VESSEL_DIAMETER		57	-0.484744	-1.1614	0.221328	1	1	2283	tags=19%, list=12%, signal=22%
HP_MACROORCHIDISM	HP_MACROORCHIDISM		17	-0.625068	-1.16119	0.291585	1	1	2428	tags=18%, list=12%, signal=20%
HP_HYPERACTIVE_DEEP_TENDON_REFLEXES	HP_HYPERACTIVE_DEEP_TENDON_REFLEXES		29	-0.452289	-1.16114	0.288306	1	1	3057	tags=17%, list=15%, signal=20%
HP_CONGENITAL_HEPATIC_FIBROSIS	HP_CONGENITAL_HEPATIC_FIBROSIS		44	-0.334906	-1.16107	0.309665	1	1	5759	tags=32%, list=29%, signal=45%
GO_CHEMOKINE_BINDING	GO_CHEMOKINE_BINDING		33	-0.548092	-1.16102	0.334755	1	1	5284	tags=52%, list=27%, signal=70%
GO_REGULATION_OF_LIPOPOLYSACCHARIDE_MEDIATED_SIGNALING_PATHWAY	GO_REGULATION_OF_LIPOPOLYSACCHARIDE_MEDIATED_SIGNALING_PATHWAY		25	-0.471202	-1.16098	0.314928	1	1	6122	tags=56%, list=31%, signal=81%
HP_ABNORMAL_PYRAMIDAL_SIGN	HP_ABNORMAL_PYRAMIDAL_SIGN		320	-0.32424	-1.16086	0.250965	1	1	3057	tags=10%, list=15%, signal=12%
GO_SYNAPTIC_MEMBRANE	GO_SYNAPTIC_MEMBRANE		378	-0.473663	-1.16078	0.199623	1	1	3411	tags=32%, list=17%, signal=38%
GO_MESENCHYMAL_CELL_PROLIFERATION	GO_MESENCHYMAL_CELL_PROLIFERATION		44	-0.448819	-1.16064	0.25	1	1	4165	tags=39%, list=21%, signal=49%
GO_INORGANIC_ANION_TRANSMEMBRANE_TRANSPORTER_ACTIVITY	GO_INORGANIC_ANION_TRANSMEMBRANE_TRANSPORTER_ACTIVITY		142	-0.482852	-1.16051	0.200389	1	1	3783	tags=36%, list=19%, signal=44%
GO_POLY_A_BINDING	GO_POLY_A_BINDING		23	-0.435683	-1.16002	0.321357	1	1	2762	tags=13%, list=14%, signal=15%
GO_T_CELL_SELECTION	GO_T_CELL_SELECTION		49	-0.472076	-1.15995	0.299795	1	1	5707	tags=41%, list=29%, signal=57%
GO_POSTSYNAPTIC_NEUROTRANSMITTER_RECEPTOR_ACTIVITY	GO_POSTSYNAPTIC_NEUROTRANSMITTER_RECEPTOR_ACTIVITY		65	-0.553069	-1.15987	0.198853	1	1	1945	tags=34%, list=10%, signal=37%
GO_NEUROTRANSMITTER_REUPTAKE	GO_NEUROTRANSMITTER_REUPTAKE		31	-0.541067	-1.15968	0.232955	1	1	3233	tags=45%, list=16%, signal=54%
GO_MYELOID_CELL_DEVELOPMENT	GO_MYELOID_CELL_DEVELOPMENT		69	-0.4251	-1.15963	0.252505	1	1	4953	tags=29%, list=25%, signal=39%
GO_REGULATION_OF_RECEPTOR_MEDIATED_ENDOCYTOSIS	GO_REGULATION_OF_RECEPTOR_MEDIATED_ENDOCYTOSIS		98	-0.435501	-1.15956	0.240481	1	1	3450	tags=17%, list=17%, signal=21%
GO_AMMONIUM_ION_METABOLIC_PROCESS	GO_AMMONIUM_ION_METABOLIC_PROCESS		25	-0.542303	-1.15924	0.264113	1	1	4671	tags=52%, list=24%, signal=68%
HP_AREFLEXIA_OF_LOWER_LIMBS	HP_AREFLEXIA_OF_LOWER_LIMBS		47	-0.442146	-1.15908	0.255061	1	1	3440	tags=17%, list=17%, signal=21%
GO_REGULATION_OF_CALCIUM_ION_TRANSPORT	GO_REGULATION_OF_CALCIUM_ION_TRANSPORT		237	-0.411095	-1.15893	0.21501	1	1	4333	tags=27%, list=22%, signal=35%
GO_APICAL_PLASMA_MEMBRANE	GO_APICAL_PLASMA_MEMBRANE		351	-0.4349	-1.15893	0.214425	1	1	3292	tags=27%, list=17%, signal=32%
HP_POOR_SPEECH	HP_POOR_SPEECH		210	-0.330762	-1.15886	0.258621	1	1	3509	tags=13%, list=18%, signal=15%
HP_INTELLECTUAL_DISABILITY_MODERATE	HP_INTELLECTUAL_DISABILITY_MODERATE		166	-0.371432	-1.15869	0.234973	1	1	3509	tags=16%, list=18%, signal=20%
GO_RESPIRATORY_GASEOUS_EXCHANGE_BY_RESPIRATORY_SYSTEM	GO_RESPIRATORY_GASEOUS_EXCHANGE_BY_RESPIRATORY_SYSTEM		66	-0.440927	-1.15859	0.216015	1	1	2436	tags=20%, list=12%, signal=22%
HP_DISTAL_AMYOTROPHY	HP_DISTAL_AMYOTROPHY		138	-0.339006	-1.15853	0.255533	1	1	1342	tags=7%, list=7%, signal=7%
GO_POTASSIUM_ION_ANTIPORTER_ACTIVITY	GO_POTASSIUM_ION_ANTIPORTER_ACTIVITY		16	-0.617086	-1.15822	0.276923	1	1	4426	tags=50%, list=22%, signal=64%
GO_LATE_ENDOSOME_MEMBRANE	GO_LATE_ENDOSOME_MEMBRANE		129	-0.279743	-1.15797	0.299603	1	1	4802	tags=17%, list=24%, signal=22%
GO_BRANCHING_INVOLVED_IN_SALIVARY_GLAND_MORPHOGENESIS	GO_BRANCHING_INVOLVED_IN_SALIVARY_GLAND_MORPHOGENESIS		23	-0.51298	-1.15796	0.291188	1	1	3998	tags=30%, list=20%, signal=38%
GO_LIGASE_ACTIVITY_FORMING_CARBON_SULFUR_BONDS	GO_LIGASE_ACTIVITY_FORMING_CARBON_SULFUR_BONDS		40	-0.501288	-1.15743	0.281853	1	1	3323	tags=28%, list=17%, signal=33%
GO_FATTY_ACID_BIOSYNTHETIC_PROCESS	GO_FATTY_ACID_BIOSYNTHETIC_PROCESS		158	-0.429068	-1.15738	0.201172	1	1	3046	tags=21%, list=15%, signal=24%
HP_HEART_BLOCK	HP_HEART_BLOCK		88	-0.439542	-1.15713	0.240385	1	1	3091	tags=30%, list=16%, signal=35%
HP_HYPERMETROPIA	HP_HYPERMETROPIA		159	-0.378668	-1.157	0.215606	1	1	3955	tags=18%, list=20%, signal=23%
GO_APICAL_PART_OF_CELL	GO_APICAL_PART_OF_CELL		419	-0.425271	-1.15672	0.212476	1	1	3292	tags=26%, list=17%, signal=31%
GO_REGULATION_OF_CARDIAC_MUSCLE_CELL_DIFFERENTIATION	GO_REGULATION_OF_CARDIAC_MUSCLE_CELL_DIFFERENTIATION		36	-0.471108	-1.15654	0.306163	1	1	3830	tags=25%, list=19%, signal=31%
HP_ABNORMALITY_OF_THE_ALVEOLAR_RIDGES	HP_ABNORMALITY_OF_THE_ALVEOLAR_RIDGES		32	-0.378322	-1.15651	0.321569	1	1	7105	tags=38%, list=36%, signal=58%
GO_CAMP_METABOLIC_PROCESS	GO_CAMP_METABOLIC_PROCESS		22	-0.509382	-1.15648	0.269084	1	1	5754	tags=68%, list=29%, signal=96%
HP_EEG_WITH_MULTIFOCAL_SLOW_ACTIVITY	HP_EEG_WITH_MULTIFOCAL_SLOW_ACTIVITY		40	-0.534666	-1.15641	0.25	1	1	1811	tags=25%, list=9%, signal=27%
GO_CATION_CATION_ANTIPORTER_ACTIVITY	GO_CATION_CATION_ANTIPORTER_ACTIVITY		26	-0.561566	-1.1563	0.278978	1	1	4426	tags=38%, list=22%, signal=50%
GO_PROTEIN_COMPLEX_INVOLVED_IN_CELL_ADHESION	GO_PROTEIN_COMPLEX_INVOLVED_IN_CELL_ADHESION		36	-0.438383	-1.15627	0.325153	1	1	5352	tags=39%, list=27%, signal=53%
HP_BILATERAL_SINGLE_TRANSVERSE_PALMAR_CREASES	HP_BILATERAL_SINGLE_TRANSVERSE_PALMAR_CREASES		66	-0.379047	-1.15621	0.277344	1	1	2557	tags=12%, list=13%, signal=14%
GO_POSITIVE_REGULATION_OF_ISOTYPE_SWITCHING	GO_POSITIVE_REGULATION_OF_ISOTYPE_SWITCHING		22	-0.524848	-1.15615	0.302846	1	1	293	tags=9%, list=1%, signal=9%
HP_PULMONARY_INFILTRATES	HP_PULMONARY_INFILTRATES		48	-0.453284	-1.15599	0.302658	1	1	7155	tags=54%, list=36%, signal=85%
HP_PECTUS_EXCAVATUM	HP_PECTUS_EXCAVATUM		266	-0.337654	-1.15596	0.262042	1	1	3615	tags=18%, list=18%, signal=21%
GO_REGULATION_OF_MEGAKARYOCYTE_DIFFERENTIATION	GO_REGULATION_OF_MEGAKARYOCYTE_DIFFERENTIATION		53	-0.353623	-1.15589	0.297521	1	1	5870	tags=34%, list=30%, signal=48%
GO_ACTIN_MEDIATED_CELL_CONTRACTION	GO_ACTIN_MEDIATED_CELL_CONTRACTION		116	-0.454044	-1.15584	0.19774	1	1	4123	tags=39%, list=21%, signal=49%
GO_ION_GATED_CHANNEL_ACTIVITY	GO_ION_GATED_CHANNEL_ACTIVITY		42	-0.525237	-1.15573	0.237721	1	1	4255	tags=45%, list=22%, signal=58%
GO_SECONDARY_PALATE_DEVELOPMENT	GO_SECONDARY_PALATE_DEVELOPMENT		24	-0.550265	-1.1557	0.285714	1	1	5572	tags=46%, list=28%, signal=64%
GO_SMOOTH_MUSCLE_TISSUE_DEVELOPMENT	GO_SMOOTH_MUSCLE_TISSUE_DEVELOPMENT		22	-0.479561	-1.15561	0.319192	1	1	2668	tags=23%, list=14%, signal=26%
HP_DEPRESSED_NASAL_RIDGE	HP_DEPRESSED_NASAL_RIDGE		119	-0.388385	-1.15533	0.238095	1	1	2557	tags=14%, list=13%, signal=16%
GO_HETEROPHILIC_CELL_CELL_ADHESION_VIA_PLASMA_MEMBRANE_CELL_ADHESION_MOLECULES	GO_HETEROPHILIC_CELL_CELL_ADHESION_VIA_PLASMA_MEMBRANE_CELL_ADHESION_MOLECULES		42	-0.508071	-1.15508	0.244576	1	1	3888	tags=45%, list=20%, signal=56%
HP_PRIMITIVE_NEUROECTODERMAL_TUMOR	HP_PRIMITIVE_NEUROECTODERMAL_TUMOR		44	-0.451047	-1.15507	0.271845	1	1	4166	tags=25%, list=21%, signal=32%
HP_HYPERPHOSPHATEMIA	HP_HYPERPHOSPHATEMIA		17	-0.628752	-1.15505	0.29505	1	1	3683	tags=24%, list=19%, signal=29%
GO_SMAD_BINDING	GO_SMAD_BINDING		79	-0.374388	-1.15463	0.267857	1	1	4196	tags=25%, list=21%, signal=32%
GO_POSTSYNAPTIC_MEMBRANE	GO_POSTSYNAPTIC_MEMBRANE		273	-0.483184	-1.15452	0.201536	1	1	3455	tags=34%, list=17%, signal=41%
GO_RELAXATION_OF_MUSCLE	GO_RELAXATION_OF_MUSCLE		28	-0.500173	-1.15444	0.278626	1	1	6608	tags=68%, list=33%, signal=102%
GO_NEGATIVE_REGULATION_OF_OSTEOBLAST_DIFFERENTIATION	GO_NEGATIVE_REGULATION_OF_OSTEOBLAST_DIFFERENTIATION		43	-0.466424	-1.15441	0.26306	1	1	3142	tags=26%, list=16%, signal=30%
HP_HETEROCHROMIA_IRIDIS	HP_HETEROCHROMIA_IRIDIS		18	-0.597438	-1.15415	0.314286	1	1	414	tags=11%, list=2%, signal=11%
GO_TRANSMITTER_GATED_CHANNEL_ACTIVITY	GO_TRANSMITTER_GATED_CHANNEL_ACTIVITY		60	-0.549469	-1.15408	0.203846	1	1	2165	tags=37%, list=11%, signal=41%
HP_PERSEVERATION	HP_PERSEVERATION		17	-0.351297	-1.15404	0.28373	1	1	3144	tags=12%, list=16%, signal=14%
GO_ACTOMYOSIN_STRUCTURE_ORGANIZATION	GO_ACTOMYOSIN_STRUCTURE_ORGANIZATION		190	-0.36882	-1.15392	0.23374	1	1	4579	tags=28%, list=23%, signal=36%
GO_NEGATIVE_REGULATION_OF_MORPHOGENESIS_OF_AN_EPITHELIUM	GO_NEGATIVE_REGULATION_OF_MORPHOGENESIS_OF_AN_EPITHELIUM		16	-0.496604	-1.15389	0.303371	1	1	3830	tags=38%, list=19%, signal=46%
GO_C_C_CHEMOKINE_BINDING	GO_C_C_CHEMOKINE_BINDING		24	-0.584538	-1.15386	0.321962	1	1	3674	tags=42%, list=19%, signal=51%
HP_CARDIAC_CONDUCTION_ABNORMALITY	HP_CARDIAC_CONDUCTION_ABNORMALITY		108	-0.414167	-1.1538	0.235067	1	1	3091	tags=24%, list=16%, signal=28%
HP_IMPAIRMENT_OF_ACTIVITIES_OF_DAILY_LIVING	HP_IMPAIRMENT_OF_ACTIVITIES_OF_DAILY_LIVING		161	-0.36701	-1.1538	0.232692	1	1	4291	tags=19%, list=22%, signal=24%
GO_CALCIUM_DEPENDENT_PROTEIN_BINDING	GO_CALCIUM_DEPENDENT_PROTEIN_BINDING		77	-0.465411	-1.15374	0.21063	1	1	2350	tags=19%, list=12%, signal=22%
GO_CELLULAR_RESPONSE_TO_ATP	GO_CELLULAR_RESPONSE_TO_ATP		18	-0.554239	-1.15363	0.292	1	1	634	tags=11%, list=3%, signal=11%
HP_POOR_HEAD_CONTROL	HP_POOR_HEAD_CONTROL		157	-0.41428	-1.15358	0.238281	1	1	3248	tags=18%, list=16%, signal=21%
GO_MEMBRANE_DEPOLARIZATION	GO_MEMBRANE_DEPOLARIZATION		84	-0.476513	-1.15347	0.231855	1	1	2457	tags=21%, list=12%, signal=24%
GO_REGULATION_OF_ATPASE_ACTIVITY	GO_REGULATION_OF_ATPASE_ACTIVITY		77	-0.414211	-1.15317	0.265226	1	1	2140	tags=12%, list=11%, signal=13%
GO_REGULATION_OF_POSTSYNAPTIC_MEMBRANE_POTENTIAL	GO_REGULATION_OF_POSTSYNAPTIC_MEMBRANE_POTENTIAL		140	-0.502611	-1.15315	0.219282	1	1	1945	tags=26%, list=10%, signal=29%
GO_PHOSPHATIDYLINOSITOL_ACYL_CHAIN_REMODELING	GO_PHOSPHATIDYLINOSITOL_ACYL_CHAIN_REMODELING		17	-0.597542	-1.15302	0.294243	1	1	1222	tags=24%, list=6%, signal=25%
GO_PH_REDUCTION	GO_PH_REDUCTION		58	-0.418704	-1.15294	0.261569	1	1	1326	tags=7%, list=7%, signal=7%
HP_DISINHIBITION	HP_DISINHIBITION		147	-0.403268	-1.15292	0.234405	1	1	3254	tags=18%, list=16%, signal=22%
GO_NEUROTRANSMITTER_RECEPTOR_ACTIVITY_INVOLVED_IN_REGULATION_OF_POSTSYNAPTIC_MEMBRANE_POTENTIAL	GO_NEUROTRANSMITTER_RECEPTOR_ACTIVITY_INVOLVED_IN_REGULATION_OF_POSTSYNAPTIC_MEMBRANE_POTENTIAL		50	-0.550204	-1.1528	0.220532	1	1	1945	tags=36%, list=10%, signal=40%
GO_PROTEIN_AUTOPROCESSING	GO_PROTEIN_AUTOPROCESSING		20	-0.593607	-1.15221	0.287356	1	1	1550	tags=30%, list=8%, signal=33%
HP_WRITER_S_CRAMP	HP_WRITER_S_CRAMP		16	-0.627456	-1.15221	0.328032	1	1	4415	tags=31%, list=22%, signal=40%
HP_DEVELOPMENTAL_REGRESSION	HP_DEVELOPMENTAL_REGRESSION		296	-0.340225	-1.15195	0.231373	1	1	2243	tags=10%, list=11%, signal=11%
GO_ACIDIC_AMINO_ACID_TRANSPORT	GO_ACIDIC_AMINO_ACID_TRANSPORT		70	-0.46165	-1.15176	0.235977	1	1	3634	tags=30%, list=18%, signal=37%
GO_AMIDE_TRANSMEMBRANE_TRANSPORTER_ACTIVITY	GO_AMIDE_TRANSMEMBRANE_TRANSPORTER_ACTIVITY		49	-0.421962	-1.1514	0.284861	1	1	3323	tags=20%, list=17%, signal=24%
HP_ABNORMALITY_OF_THE_MUSCULATURE_OF_THE_THIGH	HP_ABNORMALITY_OF_THE_MUSCULATURE_OF_THE_THIGH		15	-0.587993	-1.15098	0.292585	1	1	3008	tags=47%, list=15%, signal=55%
GO_REGULATION_OF_ISOTYPE_SWITCHING	GO_REGULATION_OF_ISOTYPE_SWITCHING		31	-0.464407	-1.15057	0.327122	1	1	293	tags=6%, list=1%, signal=7%
HP_MITOCHONDRIAL_MYOPATHY	HP_MITOCHONDRIAL_MYOPATHY		51	-0.375732	-1.15053	0.336083	1	1	20	tags=2%, list=0%, signal=2%
GO_TOLL_LIKE_RECEPTOR_SIGNALING_PATHWAY	GO_TOLL_LIKE_RECEPTOR_SIGNALING_PATHWAY		144	-0.351882	-1.1505	0.263485	1	1	5577	tags=28%, list=28%, signal=38%
GO_ACTIVATION_OF_CYSTEINE_TYPE_ENDOPEPTIDASE_ACTIVITY	GO_ACTIVATION_OF_CYSTEINE_TYPE_ENDOPEPTIDASE_ACTIVITY		15	-0.547015	-1.15028	0.345725	1	1	73	tags=7%, list=0%, signal=7%
GO_NEGATIVE_REGULATION_OF_PEPTIDYL_SERINE_PHOSPHORYLATION	GO_NEGATIVE_REGULATION_OF_PEPTIDYL_SERINE_PHOSPHORYLATION		26	-0.328829	-1.15024	0.301318	1	1	6333	tags=46%, list=32%, signal=68%
GO_ACTIVATION_OF_PROTEIN_KINASE_A_ACTIVITY	GO_ACTIVATION_OF_PROTEIN_KINASE_A_ACTIVITY		18	-0.547697	-1.15	0.298113	1	1	5711	tags=50%, list=29%, signal=70%
GO_PLASMINOGEN_ACTIVATION	GO_PLASMINOGEN_ACTIVATION		21	-0.584629	-1.14992	0.294355	1	1	728	tags=19%, list=4%, signal=20%
HP_CLONIC_SEIZURE	HP_CLONIC_SEIZURE		30	-0.54786	-1.14985	0.257143	1	1	3247	tags=37%, list=16%, signal=44%
HP_ECZEMA	HP_ECZEMA		124	-0.356972	-1.14981	0.265182	1	1	2111	tags=10%, list=11%, signal=12%
GO_NEGATIVE_REGULATION_OF_REGULATED_SECRETORY_PATHWAY	GO_NEGATIVE_REGULATION_OF_REGULATED_SECRETORY_PATHWAY		22	-0.500676	-1.14976	0.316306	1	1	3490	tags=23%, list=18%, signal=28%
GO_PHOSPHATIDYLINOSITOL_MONOPHOSPHATE_PHOSPHATASE_ACTIVITY	GO_PHOSPHATIDYLINOSITOL_MONOPHOSPHATE_PHOSPHATASE_ACTIVITY		18	-0.373431	-1.14961	0.292531	1	1	7373	tags=56%, list=37%, signal=89%
GO_POSITIVE_REGULATION_OF_MACROAUTOPHAGY	GO_POSITIVE_REGULATION_OF_MACROAUTOPHAGY		65	-0.347547	-1.14944	0.296842	1	1	4761	tags=20%, list=24%, signal=26%
GO_POSITIVE_REGULATION_OF_ION_TRANSPORT	GO_POSITIVE_REGULATION_OF_ION_TRANSPORT		271	-0.419309	-1.14896	0.216162	1	1	3490	tags=26%, list=18%, signal=31%
GO_NOREPINEPHRINE_SECRETION	GO_NOREPINEPHRINE_SECRETION		17	-0.583273	-1.14879	0.235521	1	1	1978	tags=35%, list=10%, signal=39%
HP_ABNORMAL_PULMONARY_THORACIC_IMAGING_FINDING	HP_ABNORMAL_PULMONARY_THORACIC_IMAGING_FINDING		63	-0.428304	-1.14851	0.277666	1	1	7155	tags=59%, list=36%, signal=92%
GO_REGULATION_OF_MULTICELLULAR_ORGANISM_GROWTH	GO_REGULATION_OF_MULTICELLULAR_ORGANISM_GROWTH		67	-0.471741	-1.1483	0.247525	1	1	3549	tags=30%, list=18%, signal=36%
GO_AZUROPHIL_GRANULE	GO_AZUROPHIL_GRANULE		149	-0.404155	-1.1481	0.258555	1	1	3249	tags=14%, list=16%, signal=17%
GO_RECEPTOR_COMPLEX	GO_RECEPTOR_COMPLEX		392	-0.426359	-1.148	0.209615	1	1	3460	tags=26%, list=18%, signal=31%
GO_INTRACILIARY_TRANSPORT	GO_INTRACILIARY_TRANSPORT		51	-0.348983	-1.14799	0.326214	1	1	6224	tags=39%, list=32%, signal=57%
GO_FEAR_RESPONSE	GO_FEAR_RESPONSE		41	-0.522964	-1.14784	0.206831	1	1	1686	tags=22%, list=9%, signal=24%
GO_RIBONUCLEOTIDE_CATABOLIC_PROCESS	GO_RIBONUCLEOTIDE_CATABOLIC_PROCESS		31	-0.402055	-1.14781	0.323529	1	1	6798	tags=55%, list=34%, signal=83%
HP_NEPHROLITHIASIS	HP_NEPHROLITHIASIS		99	-0.4428	-1.14778	0.254545	1	1	4062	tags=29%, list=21%, signal=37%
GO_ORGANIC_ACID_TRANSPORT	GO_ORGANIC_ACID_TRANSPORT		342	-0.432948	-1.14773	0.201195	1	1	3687	tags=27%, list=19%, signal=33%
GO_NEURON_TO_NEURON_SYNAPSE	GO_NEURON_TO_NEURON_SYNAPSE		356	-0.41367	-1.14773	0.219653	1	1	3087	tags=20%, list=16%, signal=23%
GO_EXTERNAL_SIDE_OF_PLASMA_MEMBRANE	GO_EXTERNAL_SIDE_OF_PLASMA_MEMBRANE		331	-0.415956	-1.1476	0.21748	1	1	4835	tags=36%, list=24%, signal=46%
GO_PROTEIN_LOCALIZATION_TO_MICROTUBULE	GO_PROTEIN_LOCALIZATION_TO_MICROTUBULE		18	-0.482464	-1.1476	0.351779	1	1	213	tags=6%, list=1%, signal=6%
HP_ABNORMAL_PULMONARY_VALVE_PHYSIOLOGY	HP_ABNORMAL_PULMONARY_VALVE_PHYSIOLOGY		112	-0.330984	-1.14759	0.261122	1	1	4029	tags=23%, list=20%, signal=29%
GO_PURINE_NUCLEOSIDE_MONOPHOSPHATE_METABOLIC_PROCESS	GO_PURINE_NUCLEOSIDE_MONOPHOSPHATE_METABOLIC_PROCESS		38	-0.356333	-1.14739	0.319415	1	1	930	tags=5%, list=5%, signal=6%
GO_ORGANELLE_SUBCOMPARTMENT	GO_ORGANELLE_SUBCOMPARTMENT		363	-0.305636	-1.14719	0.246032	1	1	4828	tags=19%, list=24%, signal=25%
GO_POSITIVE_REGULATION_OF_CALCIUM_MEDIATED_SIGNALING	GO_POSITIVE_REGULATION_OF_CALCIUM_MEDIATED_SIGNALING		42	-0.486775	-1.14702	0.26626	1	1	713	tags=10%, list=4%, signal=10%
GO_REGULATION_OF_REGULATED_SECRETORY_PATHWAY	GO_REGULATION_OF_REGULATED_SECRETORY_PATHWAY		157	-0.442006	-1.14665	0.237548	1	1	1535	tags=15%, list=8%, signal=16%
GO_REGULATION_OF_ENDOCYTOSIS	GO_REGULATION_OF_ENDOCYTOSIS		200	-0.361741	-1.1466	0.256705	1	1	4559	tags=19%, list=23%, signal=24%
HP_BABINSKI_SIGN	HP_BABINSKI_SIGN		216	-0.347477	-1.14633	0.269903	1	1	3509	tags=13%, list=18%, signal=15%
GO_REGULATION_OF_CYTOSOLIC_CALCIUM_ION_CONCENTRATION	GO_REGULATION_OF_CYTOSOLIC_CALCIUM_ION_CONCENTRATION		345	-0.426283	-1.14602	0.192385	1	1	4727	tags=37%, list=24%, signal=47%
HP_ABNORMALITY_OF_CIRCULATING_ADRENOCORTICOTROPIN_LEVEL	HP_ABNORMALITY_OF_CIRCULATING_ADRENOCORTICOTROPIN_LEVEL		40	-0.526048	-1.14589	0.273603	1	1	2863	tags=25%, list=14%, signal=29%
GO_INOSITOL_PHOSPHATE_BIOSYNTHETIC_PROCESS	GO_INOSITOL_PHOSPHATE_BIOSYNTHETIC_PROCESS		28	-0.526059	-1.14589	0.294118	1	1	252	tags=11%, list=1%, signal=11%
HP_DECREASED_PULMONARY_FUNCTION	HP_DECREASED_PULMONARY_FUNCTION		20	-0.470984	-1.14585	0.349515	1	1	1966	tags=20%, list=10%, signal=22%
GO_ACETYLCHOLINE_GATED_CHANNEL_COMPLEX	GO_ACETYLCHOLINE_GATED_CHANNEL_COMPLEX		16	-0.610046	-1.14531	0.271484	1	1	1300	tags=31%, list=7%, signal=33%
GO_AMINOGLYCAN_BIOSYNTHETIC_PROCESS	GO_AMINOGLYCAN_BIOSYNTHETIC_PROCESS		115	-0.387576	-1.1453	0.260536	1	1	3615	tags=22%, list=18%, signal=26%
GO_REGULATION_OF_RESPONSE_TO_REACTIVE_OXYGEN_SPECIES	GO_REGULATION_OF_RESPONSE_TO_REACTIVE_OXYGEN_SPECIES		33	-0.350888	-1.14522	0.30303	1	1	3858	tags=27%, list=20%, signal=34%
HP_PARESTHESIA	HP_PARESTHESIA		96	-0.404793	-1.14518	0.24502	1	1	4407	tags=26%, list=22%, signal=33%
HP_ABNORMAL_EATING_BEHAVIOR	HP_ABNORMAL_EATING_BEHAVIOR		65	-0.459474	-1.14496	0.258	1	1	2675	tags=25%, list=14%, signal=28%
GO_AUTOPHAGOSOME_MATURATION	GO_AUTOPHAGOSOME_MATURATION		38	-0.417143	-1.14484	0.358	1	1	8641	tags=50%, list=44%, signal=89%
GO_MATING_BEHAVIOR	GO_MATING_BEHAVIOR		23	-0.581605	-1.14477	0.264368	1	1	1978	tags=30%, list=10%, signal=34%
HP_FAILURE_TO_THRIVE_IN_INFANCY	HP_FAILURE_TO_THRIVE_IN_INFANCY		84	-0.379954	-1.14436	0.280808	1	1	2283	tags=12%, list=12%, signal=13%
GO_REGULATION_OF_INFLAMMATORY_RESPONSE_TO_ANTIGENIC_STIMULUS	GO_REGULATION_OF_INFLAMMATORY_RESPONSE_TO_ANTIGENIC_STIMULUS		26	-0.516893	-1.14414	0.296593	1	1	4291	tags=38%, list=22%, signal=49%
GO_MONOAMINE_TRANSPORT	GO_MONOAMINE_TRANSPORT		82	-0.512622	-1.1441	0.213462	1	1	1981	tags=30%, list=10%, signal=34%
GO_POSITIVE_REGULATION_OF_ORGANIC_ACID_TRANSPORT	GO_POSITIVE_REGULATION_OF_ORGANIC_ACID_TRANSPORT		38	-0.515872	-1.14406	0.244141	1	1	3293	tags=32%, list=17%, signal=38%
HP_MUSCLE_FIBER_ATROPHY	HP_MUSCLE_FIBER_ATROPHY		45	-0.455969	-1.14378	0.284569	1	1	3815	tags=29%, list=19%, signal=36%
GO_CYTOKINE_BINDING	GO_CYTOKINE_BINDING		134	-0.422787	-1.14364	0.269618	1	1	3766	tags=27%, list=19%, signal=33%
HP_VENTRICULAR_ARRHYTHMIA	HP_VENTRICULAR_ARRHYTHMIA		101	-0.433674	-1.14354	0.248521	1	1	4123	tags=33%, list=21%, signal=41%
HP_PARTIAL_DUPLICATION_OF_THE_PHALANX_OF_HAND	HP_PARTIAL_DUPLICATION_OF_THE_PHALANX_OF_HAND		16	-0.571769	-1.14334	0.31286	1	1	2493	tags=31%, list=13%, signal=36%
GO_LYMPHOCYTE_COSTIMULATION	GO_LYMPHOCYTE_COSTIMULATION		58	-0.444276	-1.14334	0.307531	1	1	5755	tags=36%, list=29%, signal=51%
GO_GLIAL_CELL_PROJECTION	GO_GLIAL_CELL_PROJECTION		33	-0.528878	-1.14333	0.273642	1	1	2625	tags=30%, list=13%, signal=35%
GO_NEGATIVE_REGULATION_OF_RECEPTOR_MEDIATED_ENDOCYTOSIS	GO_NEGATIVE_REGULATION_OF_RECEPTOR_MEDIATED_ENDOCYTOSIS		24	-0.552419	-1.14325	0.258189	1	1	296	tags=8%, list=1%, signal=8%
GO_SULFUR_COMPOUND_BINDING	GO_SULFUR_COMPOUND_BINDING		244	-0.418982	-1.14318	0.204981	1	1	2951	tags=22%, list=15%, signal=25%
HP_ABNORMAL_DISTAL_PHALANX_MORPHOLOGY_OF_FINGER	HP_ABNORMAL_DISTAL_PHALANX_MORPHOLOGY_OF_FINGER		162	-0.362146	-1.14311	0.259191	1	1	4236	tags=23%, list=21%, signal=30%
GO_GLUTAMATERGIC_SYNAPSE	GO_GLUTAMATERGIC_SYNAPSE		350	-0.435481	-1.14304	0.223077	1	1	3277	tags=24%, list=17%, signal=28%
GO_NEGATIVE_REGULATION_OF_BMP_SIGNALING_PATHWAY	GO_NEGATIVE_REGULATION_OF_BMP_SIGNALING_PATHWAY		47	-0.496001	-1.14292	0.243952	1	1	2562	tags=28%, list=13%, signal=32%
GO_MAP_KINASE_ACTIVITY	GO_MAP_KINASE_ACTIVITY		19	-0.482339	-1.14282	0.347305	1	1	1154	tags=11%, list=6%, signal=11%
HP_AGENESIS_OF_INCISOR	HP_AGENESIS_OF_INCISOR		17	-0.447772	-1.14258	0.333333	1	1	4275	tags=29%, list=22%, signal=38%
GO_SARCOPLASMIC_RETICULUM_MEMBRANE	GO_SARCOPLASMIC_RETICULUM_MEMBRANE		38	-0.482085	-1.14257	0.29572	1	1	4261	tags=39%, list=22%, signal=50%
HP_COGWHEEL_RIGIDITY	HP_COGWHEEL_RIGIDITY		24	-0.553647	-1.14249	0.277674	1	1	2243	tags=25%, list=11%, signal=28%
HP_TEMPORAL_PATTERN	HP_TEMPORAL_PATTERN		20	-0.401183	-1.14162	0.326047	1	1	7627	tags=50%, list=39%, signal=81%
GO_ACROSOME_REACTION	GO_ACROSOME_REACTION		38	-0.520043	-1.14145	0.247505	1	1	4286	tags=45%, list=22%, signal=57%
GO_POSITIVE_REGULATION_OF_FATTY_ACID_TRANSPORT	GO_POSITIVE_REGULATION_OF_FATTY_ACID_TRANSPORT		19	-0.5629	-1.14104	0.264228	1	1	1978	tags=26%, list=10%, signal=29%
GO_MEGAKARYOCYTE_DIFFERENTIATION	GO_MEGAKARYOCYTE_DIFFERENTIATION		70	-0.319939	-1.14067	0.298137	1	1	5870	tags=31%, list=30%, signal=45%
GO_ACTIN_CYTOSKELETON_REORGANIZATION	GO_ACTIN_CYTOSKELETON_REORGANIZATION		105	-0.345295	-1.14043	0.281496	1	1	5560	tags=32%, list=28%, signal=45%
GO_REGULATION_OF_ACTIVIN_RECEPTOR_SIGNALING_PATHWAY	GO_REGULATION_OF_ACTIVIN_RECEPTOR_SIGNALING_PATHWAY		24	-0.571056	-1.14034	0.27833	1	1	1058	tags=17%, list=5%, signal=18%
GO_FOCAL_ADHESION_ASSEMBLY	GO_FOCAL_ADHESION_ASSEMBLY		83	-0.342988	-1.13995	0.30099	1	1	5835	tags=31%, list=30%, signal=44%
GO_ACUTE_INFLAMMATORY_RESPONSE_TO_ANTIGENIC_STIMULUS	GO_ACUTE_INFLAMMATORY_RESPONSE_TO_ANTIGENIC_STIMULUS		23	-0.540503	-1.13952	0.286	1	1	4811	tags=48%, list=24%, signal=63%
GO_CYCLIC_NUCLEOTIDE_BINDING	GO_CYCLIC_NUCLEOTIDE_BINDING		36	-0.499327	-1.13938	0.232604	1	1	1724	tags=19%, list=9%, signal=21%
GO_POSITIVE_REGULATION_OF_PROTEIN_CATABOLIC_PROCESS	GO_POSITIVE_REGULATION_OF_PROTEIN_CATABOLIC_PROCESS		216	-0.270425	-1.13893	0.294922	1	1	5813	tags=25%, list=29%, signal=34%
GO_ACYL_COA_LIGASE_ACTIVITY	GO_ACYL_COA_LIGASE_ACTIVITY		16	-0.597455	-1.13888	0.286837	1	1	3293	tags=50%, list=17%, signal=60%
GO_PATTERN_RECOGNITION_RECEPTOR_ACTIVITY	GO_PATTERN_RECOGNITION_RECEPTOR_ACTIVITY		23	-0.558254	-1.13873	0.299401	1	1	3664	tags=39%, list=19%, signal=48%
GO_MODIFIED_AMINO_ACID_TRANSPORT	GO_MODIFIED_AMINO_ACID_TRANSPORT		27	-0.515691	-1.1383	0.278689	1	1	2295	tags=26%, list=12%, signal=29%
HP_BONE_CYST	HP_BONE_CYST		24	-0.427138	-1.13781	0.346457	1	1	6333	tags=38%, list=32%, signal=55%
GO_ACTIVIN_BINDING	GO_ACTIVIN_BINDING		15	-0.494097	-1.13772	0.361111	1	1	6900	tags=53%, list=35%, signal=82%
GO_ADRENERGIC_RECEPTOR_BINDING	GO_ADRENERGIC_RECEPTOR_BINDING		19	-0.43058	-1.1377	0.306358	1	1	5158	tags=42%, list=26%, signal=57%
GO_SCHAFFER_COLLATERAL_CA1_SYNAPSE	GO_SCHAFFER_COLLATERAL_CA1_SYNAPSE		83	-0.481864	-1.13763	0.245136	1	1	2367	tags=20%, list=12%, signal=23%
GO_CHOLESTEROL_STORAGE	GO_CHOLESTEROL_STORAGE		18	-0.497446	-1.13733	0.380762	1	1	4432	tags=28%, list=22%, signal=36%
GO_POSITIVE_REGULATION_OF_CELL_MORPHOGENESIS_INVOLVED_IN_DIFFERENTIATION	GO_POSITIVE_REGULATION_OF_CELL_MORPHOGENESIS_INVOLVED_IN_DIFFERENTIATION		154	-0.359259	-1.13683	0.283237	1	1	3078	tags=17%, list=16%, signal=20%
GO_CYTOSKELETAL_ANCHOR_ACTIVITY	GO_CYTOSKELETAL_ANCHOR_ACTIVITY		22	-0.48229	-1.1364	0.327068	1	1	4796	tags=32%, list=24%, signal=42%
GO_AXONAL_GROWTH_CONE	GO_AXONAL_GROWTH_CONE		28	-0.411093	-1.13628	0.339251	1	1	2426	tags=18%, list=12%, signal=20%
HP_CHRONIC_CONSTIPATION	HP_CHRONIC_CONSTIPATION		34	-0.421154	-1.13608	0.33871	1	1	2161	tags=12%, list=11%, signal=13%
GO_EPITHELIAL_CELL_MORPHOGENESIS	GO_EPITHELIAL_CELL_MORPHOGENESIS		35	-0.427918	-1.13587	0.305343	1	1	2739	tags=14%, list=14%, signal=17%
HP_WIDE_MOUTH	HP_WIDE_MOUTH		146	-0.293975	-1.13566	0.289941	1	1	4461	tags=17%, list=23%, signal=22%
GO_SULFUR_COMPOUND_METABOLIC_PROCESS	GO_SULFUR_COMPOUND_METABOLIC_PROCESS		351	-0.354564	-1.13552	0.211577	1	1	3329	tags=15%, list=17%, signal=18%
HP_SINGLE_TRANSVERSE_PALMAR_CREASE	HP_SINGLE_TRANSVERSE_PALMAR_CREASE		131	-0.311616	-1.1354	0.285996	1	1	4124	tags=15%, list=21%, signal=18%
GO_REGULATION_OF_NEURON_PROJECTION_REGENERATION	GO_REGULATION_OF_NEURON_PROJECTION_REGENERATION		29	-0.471566	-1.13534	0.315789	1	1	3339	tags=28%, list=17%, signal=33%
GO_RESPONSE_TO_PAIN	GO_RESPONSE_TO_PAIN		30	-0.549853	-1.13512	0.300752	1	1	2715	tags=37%, list=14%, signal=42%
GO_PROTEIN_TYROSINE_KINASE_ACTIVITY	GO_PROTEIN_TYROSINE_KINASE_ACTIVITY		135	-0.349274	-1.13482	0.281746	1	1	3307	tags=17%, list=17%, signal=20%
GO_OXIDOREDUCTASE_ACTIVITY_ACTING_ON_PEROXIDE_AS_ACCEPTOR	GO_OXIDOREDUCTASE_ACTIVITY_ACTING_ON_PEROXIDE_AS_ACCEPTOR		55	-0.49	-1.13474	0.238659	1	1	3787	tags=36%, list=19%, signal=45%
HP_ABNORMAL_RIGHT_VENTRICLE_MORPHOLOGY	HP_ABNORMAL_RIGHT_VENTRICLE_MORPHOLOGY		25	-0.514858	-1.13461	0.314229	1	1	4132	tags=32%, list=21%, signal=40%
GO_SULFUR_COMPOUND_TRANSMEMBRANE_TRANSPORTER_ACTIVITY	GO_SULFUR_COMPOUND_TRANSMEMBRANE_TRANSPORTER_ACTIVITY		42	-0.467937	-1.1344	0.319106	1	1	3634	tags=26%, list=18%, signal=32%
GO_SYMPORTER_ACTIVITY	GO_SYMPORTER_ACTIVITY		142	-0.462387	-1.13416	0.218876	1	1	2675	tags=29%, list=14%, signal=33%
GO_REGULATION_OF_CARDIOCYTE_DIFFERENTIATION	GO_REGULATION_OF_CARDIOCYTE_DIFFERENTIATION		49	-0.461499	-1.13411	0.286267	1	1	3830	tags=31%, list=19%, signal=38%
GO_NEGATIVE_REGULATION_OF_GTPASE_ACTIVITY	GO_NEGATIVE_REGULATION_OF_GTPASE_ACTIVITY		47	-0.404426	-1.13408	0.312253	1	1	5135	tags=32%, list=26%, signal=43%
HP_ANGINA_PECTORIS	HP_ANGINA_PECTORIS		33	-0.484401	-1.13376	0.298077	1	1	5383	tags=48%, list=27%, signal=67%
GO_REGULATION_OF_DOPAMINE_SECRETION	GO_REGULATION_OF_DOPAMINE_SECRETION		34	-0.553877	-1.13339	0.271347	1	1	1981	tags=35%, list=10%, signal=39%
GO_OLIGODENDROCYTE_DIFFERENTIATION	GO_OLIGODENDROCYTE_DIFFERENTIATION		101	-0.42355	-1.13263	0.255952	1	1	3037	tags=23%, list=15%, signal=27%
GO_RECYCLING_ENDOSOME	GO_RECYCLING_ENDOSOME		177	-0.305744	-1.13233	0.284836	1	1	5467	tags=20%, list=28%, signal=28%
GO_REGULATION_OF_ACTION_POTENTIAL	GO_REGULATION_OF_ACTION_POTENTIAL		51	-0.467826	-1.13231	0.260437	1	1	1569	tags=16%, list=8%, signal=17%
GO_FIBRONECTIN_BINDING	GO_FIBRONECTIN_BINDING		26	-0.505394	-1.13224	0.325626	1	1	803	tags=8%, list=4%, signal=8%
GO_EPIDERMIS_MORPHOGENESIS	GO_EPIDERMIS_MORPHOGENESIS		32	-0.522752	-1.13211	0.279297	1	1	1078	tags=19%, list=5%, signal=20%
GO_CYTOPLASMIC_REGION	GO_CYTOPLASMIC_REGION		242	-0.40843	-1.13202	0.273453	1	1	4217	tags=30%, list=21%, signal=37%
GO_OUTFLOW_TRACT_MORPHOGENESIS	GO_OUTFLOW_TRACT_MORPHOGENESIS		77	-0.433172	-1.132	0.283784	1	1	4165	tags=34%, list=21%, signal=43%
HP_PRENATAL_MATERNAL_ABNORMALITY	HP_PRENATAL_MATERNAL_ABNORMALITY		121	-0.446194	-1.13191	0.239521	1	1	4376	tags=39%, list=22%, signal=50%
HP_APLASIA_HYPOPLASIA_OF_THE_SPLEEN	HP_APLASIA_HYPOPLASIA_OF_THE_SPLEEN		74	-0.489258	-1.13179	0.325301	1	1	4902	tags=47%, list=25%, signal=63%
GO_MONOCARBOXYLIC_ACID_BIOSYNTHETIC_PROCESS	GO_MONOCARBOXYLIC_ACID_BIOSYNTHETIC_PROCESS		230	-0.403438	-1.13171	0.222441	1	1	3329	tags=21%, list=17%, signal=25%
HP_DYSKINESIA	HP_DYSKINESIA		189	-0.387848	-1.13145	0.273786	1	1	3254	tags=19%, list=16%, signal=22%
GO_RETINOL_DEHYDROGENASE_ACTIVITY	GO_RETINOL_DEHYDROGENASE_ACTIVITY		20	-0.576888	-1.13141	0.310345	1	1	1715	tags=30%, list=9%, signal=33%
HP_ABSENT_FINGERNAIL	HP_ABSENT_FINGERNAIL		36	-0.483016	-1.13077	0.319527	1	1	4415	tags=36%, list=22%, signal=46%
GO_POSITIVE_REGULATION_OF_MAP_KINASE_ACTIVITY	GO_POSITIVE_REGULATION_OF_MAP_KINASE_ACTIVITY		257	-0.342027	-1.13062	0.25239	1	1	5506	tags=30%, list=28%, signal=42%
HP_MACROGLOSSIA	HP_MACROGLOSSIA		109	-0.381487	-1.13051	0.292543	1	1	4201	tags=23%, list=21%, signal=29%
GO_ACTIVATED_T_CELL_PROLIFERATION	GO_ACTIVATED_T_CELL_PROLIFERATION		43	-0.458663	-1.13038	0.275789	1	1	1923	tags=14%, list=10%, signal=15%
GO_CHEMICAL_SYNAPTIC_TRANSMISSION_POSTSYNAPTIC	GO_CHEMICAL_SYNAPTIC_TRANSMISSION_POSTSYNAPTIC		108	-0.477539	-1.13033	0.246124	1	1	2342	tags=23%, list=12%, signal=26%
HP_SPASTIC_DYSARTHRIA	HP_SPASTIC_DYSARTHRIA		24	-0.503967	-1.13021	0.338028	1	1	2625	tags=17%, list=13%, signal=19%
HP_EXCESSIVE_SALIVATION	HP_EXCESSIVE_SALIVATION		93	-0.427183	-1.13013	0.278095	1	1	2428	tags=14%, list=12%, signal=16%
GO_REGULATION_OF_T_HELPER_17_TYPE_IMMUNE_RESPONSE	GO_REGULATION_OF_T_HELPER_17_TYPE_IMMUNE_RESPONSE		21	-0.555702	-1.12996	0.332677	1	1	1923	tags=19%, list=10%, signal=21%
HP_ARTHRALGIA	HP_ARTHRALGIA		146	-0.364836	-1.12968	0.272908	1	1	5623	tags=34%, list=28%, signal=48%
GO_CELL_ADHESION_MEDIATOR_ACTIVITY	GO_CELL_ADHESION_MEDIATOR_ACTIVITY		60	-0.410852	-1.12947	0.28215	1	1	5396	tags=33%, list=27%, signal=46%
GO_TUMOR_NECROSIS_FACTOR_SECRETION	GO_TUMOR_NECROSIS_FACTOR_SECRETION		38	-0.492663	-1.12934	0.292017	1	1	2973	tags=26%, list=15%, signal=31%
GO_BODY_MORPHOGENESIS	GO_BODY_MORPHOGENESIS		49	-0.388986	-1.12917	0.29845	1	1	1003	tags=8%, list=5%, signal=9%
GO_SOLUTE_PROTON_ANTIPORTER_ACTIVITY	GO_SOLUTE_PROTON_ANTIPORTER_ACTIVITY		19	-0.571611	-1.12915	0.316505	1	1	4488	tags=32%, list=23%, signal=41%
GO_VOLTAGE_GATED_POTASSIUM_CHANNEL_ACTIVITY	GO_VOLTAGE_GATED_POTASSIUM_CHANNEL_ACTIVITY		87	-0.506525	-1.12897	0.254369	1	1	3228	tags=40%, list=16%, signal=48%
HP_UNDETECTABLE_ELECTRORETINOGRAM	HP_UNDETECTABLE_ELECTRORETINOGRAM		21	-0.540809	-1.12859	0.305328	1	1	5599	tags=57%, list=28%, signal=80%
GO_NEGATIVE_REGULATION_OF_STEM_CELL_DIFFERENTIATION	GO_NEGATIVE_REGULATION_OF_STEM_CELL_DIFFERENTIATION		20	-0.569572	-1.12852	0.352601	1	1	1221	tags=15%, list=6%, signal=16%
GO_REGULATION_OF_PROTEIN_TARGETING	GO_REGULATION_OF_PROTEIN_TARGETING		80	-0.335946	-1.1278	0.321357	1	1	1087	tags=5%, list=6%, signal=5%
GO_VOLTAGE_GATED_ANION_CHANNEL_ACTIVITY	GO_VOLTAGE_GATED_ANION_CHANNEL_ACTIVITY		17	-0.564651	-1.12774	0.327766	1	1	1252	tags=18%, list=6%, signal=19%
GO_HYDROLASE_ACTIVITY_ACTING_ON_GLYCOSYL_BONDS	GO_HYDROLASE_ACTIVITY_ACTING_ON_GLYCOSYL_BONDS		124	-0.40938	-1.12759	0.242126	1	1	2947	tags=20%, list=15%, signal=24%
HP_SEVERE_POSTNATAL_GROWTH_RETARDATION	HP_SEVERE_POSTNATAL_GROWTH_RETARDATION		29	-0.449824	-1.12752	0.335849	1	1	1144	tags=7%, list=6%, signal=7%
GO_CELL_SUBSTRATE_ADHESION	GO_CELL_SUBSTRATE_ADHESION		346	-0.330746	-1.12749	0.259921	1	1	5248	tags=28%, list=27%, signal=37%
GO_G_PROTEIN_COUPLED_CHEMOATTRACTANT_RECEPTOR_ACTIVITY	GO_G_PROTEIN_COUPLED_CHEMOATTRACTANT_RECEPTOR_ACTIVITY		26	-0.547	-1.12737	0.330526	1	1	3674	tags=38%, list=19%, signal=47%
HP_ABNORMALITY_OF_URINE_CALCIUM_CONCENTRATION	HP_ABNORMALITY_OF_URINE_CALCIUM_CONCENTRATION		46	-0.49272	-1.1266	0.279835	1	1	2675	tags=26%, list=14%, signal=30%
GO_MAMMARY_GLAND_DEVELOPMENT	GO_MAMMARY_GLAND_DEVELOPMENT		139	-0.37895	-1.12635	0.254403	1	1	2149	tags=12%, list=11%, signal=14%
GO_LIVER_MORPHOGENESIS	GO_LIVER_MORPHOGENESIS		22	-0.514679	-1.12623	0.328	1	1	4328	tags=32%, list=22%, signal=41%
HP_FOCAL_MOTOR_SEIZURE	HP_FOCAL_MOTOR_SEIZURE		31	-0.516623	-1.12602	0.300971	1	1	3247	tags=29%, list=16%, signal=35%
HP_SKELETAL_MUSCLE_HYPERTROPHY	HP_SKELETAL_MUSCLE_HYPERTROPHY		163	-0.378327	-1.12594	0.258383	1	1	3766	tags=21%, list=19%, signal=26%
GO_BASIC_AMINO_ACID_TRANSPORT	GO_BASIC_AMINO_ACID_TRANSPORT		17	-0.559789	-1.12529	0.298419	1	1	3522	tags=35%, list=18%, signal=43%
GO_BILE_ACID_BIOSYNTHETIC_PROCESS	GO_BILE_ACID_BIOSYNTHETIC_PROCESS		36	-0.506564	-1.12497	0.294979	1	1	3180	tags=28%, list=16%, signal=33%
HP_ABNORMALITY_OF_THE_ACHILLES_TENDON	HP_ABNORMALITY_OF_THE_ACHILLES_TENDON		32	-0.511845	-1.1249	0.30572	1	1	2268	tags=22%, list=11%, signal=25%
GO_OXIDOREDUCTASE_ACTIVITY_ACTING_ON_PAIRED_DONORS_WITH_INCORPORATION_OR_REDUCTION_OF_MOLECULAR_OXYGEN_NAD_P_H_AS_ONE_DONOR_AND_INCORPORATION_OF_ONE_ATOM_OF_OXYGEN	GO_OXIDOREDUCTASE_ACTIVITY_ACTING_ON_PAIRED_DONORS_WITH_INCORPORATION_OR_REDUCTION_OF_MOLECULAR_OXYGEN_NAD_P_H_AS_ONE_DONOR_AND_INCORPORATION_OF_ONE_ATOM_OF_OXYGEN		45	-0.514175	-1.12465	0.269155	1	1	3449	tags=33%, list=17%, signal=40%
GO_NEURON_PROJECTION_REGENERATION	GO_NEURON_PROJECTION_REGENERATION		55	-0.435228	-1.12454	0.290258	1	1	3339	tags=27%, list=17%, signal=33%
HP_FAT_MALABSORPTION	HP_FAT_MALABSORPTION		38	-0.516895	-1.12442	0.279352	1	1	2937	tags=21%, list=15%, signal=25%
HP_METRORRHAGIA	HP_METRORRHAGIA		17	-0.416694	-1.12422	0.375984	1	1	2487	tags=12%, list=13%, signal=13%
GO_CALCIUM_ION_IMPORT	GO_CALCIUM_ION_IMPORT		79	-0.453804	-1.1242	0.259481	1	1	3086	tags=19%, list=16%, signal=22%
GO_POSITIVE_REGULATION_OF_ACTIN_NUCLEATION	GO_POSITIVE_REGULATION_OF_ACTIN_NUCLEATION		16	-0.379862	-1.1241	0.318898	1	1	6115	tags=38%, list=31%, signal=54%
GO_CYTOSOLIC_CALCIUM_ION_TRANSPORT	GO_CYTOSOLIC_CALCIUM_ION_TRANSPORT		169	-0.403602	-1.12408	0.252446	1	1	4333	tags=29%, list=22%, signal=37%
HP_NEONATAL_DEATH	HP_NEONATAL_DEATH		19	-0.431437	-1.12401	0.373254	1	1	3282	tags=16%, list=17%, signal=19%
HP_PROTRUDING_TONGUE	HP_PROTRUDING_TONGUE		25	-0.457597	-1.12398	0.340637	1	1	2743	tags=20%, list=14%, signal=23%
GO_SECOND_MESSENGER_MEDIATED_SIGNALING	GO_SECOND_MESSENGER_MEDIATED_SIGNALING		424	-0.414919	-1.12396	0.238281	1	1	4132	tags=32%, list=21%, signal=40%
HP_PERICARDIAL_EFFUSION	HP_PERICARDIAL_EFFUSION		29	-0.455158	-1.1239	0.334661	1	1	4250	tags=28%, list=22%, signal=35%
GO_POTASSIUM_ION_HOMEOSTASIS	GO_POTASSIUM_ION_HOMEOSTASIS		29	-0.525254	-1.12366	0.285425	1	1	792	tags=14%, list=4%, signal=14%
HP_RESPIRATORY_TRACT_INFECTION	HP_RESPIRATORY_TRACT_INFECTION		465	-0.328202	-1.12362	0.273438	1	1	4221	tags=20%, list=21%, signal=25%
HP_SHORT_ATTENTION_SPAN	HP_SHORT_ATTENTION_SPAN		304	-0.361667	-1.12361	0.267176	1	1	3274	tags=15%, list=17%, signal=18%
HP_HIRSUTISM	HP_HIRSUTISM		162	-0.32603	-1.1236	0.292969	1	1	2487	tags=9%, list=13%, signal=11%
HP_APLASIA_OF_THE_FINGERS	HP_APLASIA_OF_THE_FINGERS		46	-0.426695	-1.12357	0.319066	1	1	2493	tags=17%, list=13%, signal=20%
HP_MODERATE_GLOBAL_DEVELOPMENTAL_DELAY	HP_MODERATE_GLOBAL_DEVELOPMENTAL_DELAY		17	-0.379484	-1.12346	0.317647	1	1	1694	tags=12%, list=9%, signal=13%
GO_REGULATION_OF_POSITIVE_CHEMOTAXIS	GO_REGULATION_OF_POSITIVE_CHEMOTAXIS		25	-0.52482	-1.12344	0.341948	1	1	3172	tags=28%, list=16%, signal=33%
HP_INSIDIOUS_ONSET	HP_INSIDIOUS_ONSET		16	-0.430654	-1.12309	0.353791	1	1	6334	tags=38%, list=32%, signal=55%
GO_REGULATION_OF_ANTIGEN_RECEPTOR_MEDIATED_SIGNALING_PATHWAY	GO_REGULATION_OF_ANTIGEN_RECEPTOR_MEDIATED_SIGNALING_PATHWAY		65	-0.410149	-1.12302	0.370526	1	1	7589	tags=57%, list=38%, signal=92%
GO_TERPENOID_BIOSYNTHETIC_PROCESS	GO_TERPENOID_BIOSYNTHETIC_PROCESS		15	-0.567682	-1.1225	0.314286	1	1	1210	tags=13%, list=6%, signal=14%
GO_SULFUR_COMPOUND_TRANSPORT	GO_SULFUR_COMPOUND_TRANSPORT		49	-0.447141	-1.12209	0.301229	1	1	3634	tags=24%, list=18%, signal=30%
HP_ABNORMAL_BLOOD_POTASSIUM_CONCENTRATION	HP_ABNORMAL_BLOOD_POTASSIUM_CONCENTRATION		81	-0.469218	-1.12201	0.253906	1	1	3086	tags=31%, list=16%, signal=36%
GO_NEGATIVE_REGULATION_OF_MUSCLE_CELL_APOPTOTIC_PROCESS	GO_NEGATIVE_REGULATION_OF_MUSCLE_CELL_APOPTOTIC_PROCESS		35	-0.485278	-1.12181	0.32681	1	1	1937	tags=17%, list=10%, signal=19%
GO_PHOSPHATIDYLINOSITOL_BISPHOSPHATE_PHOSPHATASE_ACTIVITY	GO_PHOSPHATIDYLINOSITOL_BISPHOSPHATE_PHOSPHATASE_ACTIVITY		21	-0.342204	-1.12175	0.3375	1	1	8282	tags=62%, list=42%, signal=106%
GO_HEAT_SHOCK_PROTEIN_BINDING	GO_HEAT_SHOCK_PROTEIN_BINDING		119	-0.310022	-1.12165	0.293651	1	1	732	tags=4%, list=4%, signal=4%
GO_OXIDOREDUCTASE_ACTIVITY_ACTING_ON_PAIRED_DONORS_WITH_INCORPORATION_OR_REDUCTION_OF_MOLECULAR_OXYGEN	GO_OXIDOREDUCTASE_ACTIVITY_ACTING_ON_PAIRED_DONORS_WITH_INCORPORATION_OR_REDUCTION_OF_MOLECULAR_OXYGEN		155	-0.455304	-1.12152	0.292398	1	1	2991	tags=23%, list=15%, signal=26%
GO_RESPONSE_TO_NERVE_GROWTH_FACTOR	GO_RESPONSE_TO_NERVE_GROWTH_FACTOR		52	-0.459483	-1.12136	0.282946	1	1	3571	tags=23%, list=18%, signal=28%
HP_2_3_TOE_SYNDACTYLY	HP_2_3_TOE_SYNDACTYLY		80	-0.397673	-1.12123	0.278719	1	1	4275	tags=25%, list=22%, signal=32%
GO_RENAL_SYSTEM_PROCESS_INVOLVED_IN_REGULATION_OF_BLOOD_VOLUME	GO_RENAL_SYSTEM_PROCESS_INVOLVED_IN_REGULATION_OF_BLOOD_VOLUME		16	-0.565321	-1.12106	0.324165	1	1	2120	tags=19%, list=11%, signal=21%
HP_INCREASED_LDL_CHOLESTEROL_CONCENTRATION	HP_INCREASED_LDL_CHOLESTEROL_CONCENTRATION		24	-0.563931	-1.12082	0.341948	1	1	2899	tags=29%, list=15%, signal=34%
GO_REGULATION_OF_CAMP_MEDIATED_SIGNALING	GO_REGULATION_OF_CAMP_MEDIATED_SIGNALING		50	-0.490267	-1.12066	0.269461	1	1	2196	tags=22%, list=11%, signal=25%
GO_NEGATIVE_REGULATION_OF_BLOOD_PRESSURE	GO_NEGATIVE_REGULATION_OF_BLOOD_PRESSURE		46	-0.500816	-1.12049	0.275154	1	1	1978	tags=24%, list=10%, signal=27%
GO_G_PROTEIN_COUPLED_ACETYLCHOLINE_RECEPTOR_SIGNALING_PATHWAY	GO_G_PROTEIN_COUPLED_ACETYLCHOLINE_RECEPTOR_SIGNALING_PATHWAY		18	-0.598134	-1.12039	0.308712	1	1	323	tags=17%, list=2%, signal=17%
GO_MODULATION_BY_VIRUS_OF_HOST_CELLULAR_PROCESS	GO_MODULATION_BY_VIRUS_OF_HOST_CELLULAR_PROCESS		19	-0.354401	-1.12011	0.333333	1	1	504	tags=5%, list=3%, signal=5%
GO_REGULATION_OF_LONG_TERM_SYNAPTIC_POTENTIATION	GO_REGULATION_OF_LONG_TERM_SYNAPTIC_POTENTIATION		45	-0.464943	-1.11984	0.295802	1	1	2716	tags=24%, list=14%, signal=28%
GO_IRON_ION_BINDING	GO_IRON_ION_BINDING		145	-0.462313	-1.11965	0.270588	1	1	2655	tags=24%, list=13%, signal=28%
GO_CARGO_RECEPTOR_ACTIVITY	GO_CARGO_RECEPTOR_ACTIVITY		72	-0.396127	-1.11955	0.329218	1	1	4962	tags=39%, list=25%, signal=52%
GO_MEMORY	GO_MEMORY		117	-0.464142	-1.11946	0.252354	1	1	3225	tags=30%, list=16%, signal=36%
GO_POSITIVE_REGULATION_OF_PEPTIDE_SECRETION	GO_POSITIVE_REGULATION_OF_PEPTIDE_SECRETION		217	-0.397993	-1.11943	0.277328	1	1	4291	tags=27%, list=22%, signal=34%
GO_POSITIVE_REGULATION_OF_SYNAPSE_ASSEMBLY	GO_POSITIVE_REGULATION_OF_SYNAPSE_ASSEMBLY		59	-0.499585	-1.11933	0.27853	1	1	3022	tags=32%, list=15%, signal=38%
HP_COMA	HP_COMA		83	-0.446468	-1.11917	0.30572	1	1	531	tags=7%, list=3%, signal=7%
GO_NOREPINEPHRINE_TRANSPORT	GO_NOREPINEPHRINE_TRANSPORT		25	-0.539327	-1.1189	0.28215	1	1	2908	tags=40%, list=15%, signal=47%
GO_SYNAPTIC_TRANSMISSION_GLUTAMATERGIC	GO_SYNAPTIC_TRANSMISSION_GLUTAMATERGIC		93	-0.473833	-1.11882	0.245473	1	1	1945	tags=23%, list=10%, signal=25%
GO_POSITIVE_REGULATION_OF_HEART_RATE	GO_POSITIVE_REGULATION_OF_HEART_RATE		25	-0.515678	-1.11844	0.288235	1	1	3683	tags=44%, list=19%, signal=54%
GO_CELL_VOLUME_HOMEOSTASIS	GO_CELL_VOLUME_HOMEOSTASIS		29	-0.474544	-1.11834	0.327381	1	1	2675	tags=14%, list=14%, signal=16%
GO_HYDROLASE_ACTIVITY_HYDROLYZING_O_GLYCOSYL_COMPOUNDS	GO_HYDROLASE_ACTIVITY_HYDROLYZING_O_GLYCOSYL_COMPOUNDS		87	-0.452068	-1.11819	0.236473	1	1	2947	tags=23%, list=15%, signal=27%
HP_ABNORMAL_STOMACH_MORPHOLOGY	HP_ABNORMAL_STOMACH_MORPHOLOGY		249	-0.283209	-1.11813	0.282101	1	1	4236	tags=16%, list=21%, signal=20%
GO_ANCHORED_COMPONENT_OF_MEMBRANE	GO_ANCHORED_COMPONENT_OF_MEMBRANE		164	-0.452606	-1.11806	0.234615	1	1	2263	tags=26%, list=11%, signal=29%
GO_RESPONSE_TO_NICOTINE	GO_RESPONSE_TO_NICOTINE		45	-0.514482	-1.11789	0.288235	1	1	1614	tags=20%, list=8%, signal=22%
HP_EEG_WITH_ABNORMALLY_SLOW_FREQUENCIES	HP_EEG_WITH_ABNORMALLY_SLOW_FREQUENCIES		55	-0.475406	-1.11775	0.306985	1	1	1811	tags=18%, list=9%, signal=20%
GO_RESPONSE_TO_AUDITORY_STIMULUS	GO_RESPONSE_TO_AUDITORY_STIMULUS		26	-0.5209	-1.11762	0.289683	1	1	3186	tags=31%, list=16%, signal=37%
GO_AMYLOID_BETA_BINDING	GO_AMYLOID_BETA_BINDING		76	-0.422664	-1.11754	0.293796	1	1	5572	tags=45%, list=28%, signal=62%
GO_REGULATION_OF_CALCIUM_ION_TRANSMEMBRANE_TRANSPORT	GO_REGULATION_OF_CALCIUM_ION_TRANSMEMBRANE_TRANSPORT		141	-0.404673	-1.11738	0.280488	1	1	4734	tags=33%, list=24%, signal=44%
HP_OBSESSIVE_COMPULSIVE_TRAIT	HP_OBSESSIVE_COMPULSIVE_TRAIT		20	-0.554721	-1.1172	0.314394	1	1	2243	tags=25%, list=11%, signal=28%
GO_POSITIVE_REGULATION_OF_STRESS_FIBER_ASSEMBLY	GO_POSITIVE_REGULATION_OF_STRESS_FIBER_ASSEMBLY		50	-0.383369	-1.11719	0.328	1	1	5460	tags=28%, list=28%, signal=39%
GO_REGULATION_OF_EXTRACELLULAR_MATRIX_ORGANIZATION	GO_REGULATION_OF_EXTRACELLULAR_MATRIX_ORGANIZATION		39	-0.424493	-1.11719	0.367387	1	1	2472	tags=10%, list=13%, signal=12%
HP_FUNCTIONAL_ABNORMALITY_OF_THE_MIDDLE_EAR	HP_FUNCTIONAL_ABNORMALITY_OF_THE_MIDDLE_EAR		305	-0.371135	-1.11701	0.261538	1	1	3835	tags=22%, list=19%, signal=26%
GO_NEGATIVE_REGULATION_OF_SODIUM_ION_TRANSPORT	GO_NEGATIVE_REGULATION_OF_SODIUM_ION_TRANSPORT		18	-0.474596	-1.11693	0.325253	1	1	4559	tags=39%, list=23%, signal=51%
GO_CELLULAR_RESPONSE_TO_OSMOTIC_STRESS	GO_CELLULAR_RESPONSE_TO_OSMOTIC_STRESS		42	-0.36848	-1.11684	0.323194	1	1	6448	tags=38%, list=33%, signal=56%
HP_SCAPULAR_WINGING	HP_SCAPULAR_WINGING		67	-0.412103	-1.11635	0.31203	1	1	3008	tags=19%, list=15%, signal=23%
GO_POSITIVE_REGULATION_OF_RHO_PROTEIN_SIGNAL_TRANSDUCTION	GO_POSITIVE_REGULATION_OF_RHO_PROTEIN_SIGNAL_TRANSDUCTION		30	-0.479263	-1.11628	0.311609	1	1	6270	tags=57%, list=32%, signal=83%
GO_DIVALENT_INORGANIC_CATION_HOMEOSTASIS	GO_DIVALENT_INORGANIC_CATION_HOMEOSTASIS		493	-0.408116	-1.11604	0.229508	1	1	4104	tags=28%, list=21%, signal=35%
GO_NEGATIVE_REGULATION_OF_SYNAPSE_ORGANIZATION	GO_NEGATIVE_REGULATION_OF_SYNAPSE_ORGANIZATION		24	-0.528095	-1.11583	0.33209	1	1	4093	tags=46%, list=21%, signal=58%
GO_GOLGI_TO_PLASMA_MEMBRANE_TRANSPORT	GO_GOLGI_TO_PLASMA_MEMBRANE_TRANSPORT		57	-0.217264	-1.11572	0.272549	1	1	8169	tags=35%, list=41%, signal=60%
HP_WADDLING_GAIT	HP_WADDLING_GAIT		99	-0.403534	-1.11567	0.2846	1	1	3439	tags=23%, list=17%, signal=28%
GO_RESPONSE_TO_PURINE_CONTAINING_COMPOUND	GO_RESPONSE_TO_PURINE_CONTAINING_COMPOUND		147	-0.408662	-1.11564	0.260784	1	1	3329	tags=24%, list=17%, signal=29%
HP_MYOCLONUS	HP_MYOCLONUS		270	-0.373392	-1.11554	0.273764	1	1	3379	tags=18%, list=17%, signal=21%
HP_CONGENITAL_MICROCEPHALY	HP_CONGENITAL_MICROCEPHALY		28	-0.385418	-1.11524	0.373308	1	1	73	tags=4%, list=0%, signal=4%
HP_PROXIMAL_AMYOTROPHY	HP_PROXIMAL_AMYOTROPHY		39	-0.412699	-1.11517	0.343558	1	1	3008	tags=23%, list=15%, signal=27%
GO_NEGATIVE_REGULATION_OF_VASCULATURE_DEVELOPMENT	GO_NEGATIVE_REGULATION_OF_VASCULATURE_DEVELOPMENT		120	-0.374777	-1.11463	0.289062	1	1	4346	tags=29%, list=22%, signal=37%
GO_PARTURITION	GO_PARTURITION		16	-0.566142	-1.11461	0.326	1	1	2409	tags=31%, list=12%, signal=36%
HP_THICK_VERMILION_BORDER	HP_THICK_VERMILION_BORDER		231	-0.301616	-1.11451	0.28972	1	1	2428	tags=9%, list=12%, signal=10%
GO_POSITIVE_REGULATION_OF_ENDOCYTOSIS	GO_POSITIVE_REGULATION_OF_ENDOCYTOSIS		98	-0.367132	-1.11429	0.325626	1	1	6699	tags=39%, list=34%, signal=58%
GO_POSITIVE_REGULATION_OF_MUSCLE_HYPERTROPHY	GO_POSITIVE_REGULATION_OF_MUSCLE_HYPERTROPHY		28	-0.471599	-1.11418	0.332	1	1	4661	tags=29%, list=24%, signal=37%
GO_MYOFIBRIL_ASSEMBLY	GO_MYOFIBRIL_ASSEMBLY		65	-0.45954	-1.11403	0.284024	1	1	3377	tags=34%, list=17%, signal=41%
GO_HUMORAL_IMMUNE_RESPONSE_MEDIATED_BY_CIRCULATING_IMMUNOGLOBULIN	GO_HUMORAL_IMMUNE_RESPONSE_MEDIATED_BY_CIRCULATING_IMMUNOGLOBULIN		48	-0.475149	-1.11396	0.292783	1	1	4376	tags=46%, list=22%, signal=59%
GO_ORGANIC_ACID_TRANSMEMBRANE_TRANSPORTER_ACTIVITY	GO_ORGANIC_ACID_TRANSMEMBRANE_TRANSPORTER_ACTIVITY		158	-0.443997	-1.1139	0.25462	1	1	3687	tags=32%, list=19%, signal=39%
GO_NEGATIVE_REGULATION_OF_CELL_MATRIX_ADHESION	GO_NEGATIVE_REGULATION_OF_CELL_MATRIX_ADHESION		37	-0.418617	-1.11378	0.332696	1	1	2580	tags=16%, list=13%, signal=19%
HP_ENURESIS	HP_ENURESIS		20	-0.546518	-1.11372	0.328482	1	1	3134	tags=35%, list=16%, signal=42%
HP_HYPOPARATHYROIDISM	HP_HYPOPARATHYROIDISM		36	-0.435077	-1.11339	0.32882	1	1	6218	tags=33%, list=31%, signal=49%
HP_INCREASED_CONNECTIVE_TISSUE	HP_INCREASED_CONNECTIVE_TISSUE		25	-0.492129	-1.11331	0.301923	1	1	3508	tags=40%, list=18%, signal=49%
GO_SECONDARY_ACTIVE_TRANSMEMBRANE_TRANSPORTER_ACTIVITY	GO_SECONDARY_ACTIVE_TRANSMEMBRANE_TRANSPORTER_ACTIVITY		233	-0.432002	-1.11319	0.249012	1	1	2675	tags=24%, list=14%, signal=27%
GO_EXTRACELLULAR_MATRIX_STRUCTURAL_CONSTITUENT_CONFERRING_COMPRESSION_RESISTANCE	GO_EXTRACELLULAR_MATRIX_STRUCTURAL_CONSTITUENT_CONFERRING_COMPRESSION_RESISTANCE		22	-0.546464	-1.11313	0.306613	1	1	4444	tags=50%, list=22%, signal=64%
HP_FUNCTIONAL_MOTOR_DEFICIT	HP_FUNCTIONAL_MOTOR_DEFICIT		378	-0.329449	-1.11305	0.250489	1	1	3248	tags=14%, list=16%, signal=16%
HP_SMALL_FOR_GESTATIONAL_AGE	HP_SMALL_FOR_GESTATIONAL_AGE		160	-0.369557	-1.113	0.282772	1	1	3509	tags=16%, list=18%, signal=20%
GO_NEURON_PROJECTION_TERMINUS	GO_NEURON_PROJECTION_TERMINUS		146	-0.460516	-1.113	0.261297	1	1	3655	tags=32%, list=19%, signal=38%
GO_REGULATION_OF_TUBE_SIZE	GO_REGULATION_OF_TUBE_SIZE		138	-0.445542	-1.11289	0.272016	1	1	2955	tags=24%, list=15%, signal=28%
GO_POSITIVE_REGULATION_OF_CARDIAC_MUSCLE_TISSUE_DEVELOPMENT	GO_POSITIVE_REGULATION_OF_CARDIAC_MUSCLE_TISSUE_DEVELOPMENT		44	-0.4285	-1.11245	0.336502	1	1	3389	tags=27%, list=17%, signal=33%
GO_GLYCOSAMINOGLYCAN_BINDING	GO_GLYCOSAMINOGLYCAN_BINDING		218	-0.421351	-1.11237	0.245059	1	1	2951	tags=25%, list=15%, signal=29%
GO_ACETYLGALACTOSAMINYLTRANSFERASE_ACTIVITY	GO_ACETYLGALACTOSAMINYLTRANSFERASE_ACTIVITY		45	-0.437901	-1.11233	0.296367	1	1	4924	tags=44%, list=25%, signal=59%
GO_NEGATIVE_REGULATION_OF_CD4_POSITIVE_ALPHA_BETA_T_CELL_ACTIVATION	GO_NEGATIVE_REGULATION_OF_CD4_POSITIVE_ALPHA_BETA_T_CELL_ACTIVATION		30	-0.527363	-1.11227	0.329243	1	1	1469	tags=13%, list=7%, signal=14%
HP_ABNORMALITY_OF_THE_CALF_MUSCULATURE	HP_ABNORMALITY_OF_THE_CALF_MUSCULATURE		59	-0.424337	-1.11214	0.307992	1	1	3508	tags=27%, list=18%, signal=33%
GO_REGULATION_OF_ACTIN_FILAMENT_BASED_MOVEMENT	GO_REGULATION_OF_ACTIN_FILAMENT_BASED_MOVEMENT		42	-0.447688	-1.11195	0.311891	1	1	4261	tags=31%, list=22%, signal=39%
HP_EXERCISE_INDUCED_MYALGIA	HP_EXERCISE_INDUCED_MYALGIA		28	-0.449055	-1.11158	0.334646	1	1	4342	tags=29%, list=22%, signal=37%
GO_SOLUTE_CATION_SYMPORTER_ACTIVITY	GO_SOLUTE_CATION_SYMPORTER_ACTIVITY		98	-0.480755	-1.11145	0.269076	1	1	2675	tags=31%, list=14%, signal=35%
GO_REGULATION_OF_RAS_PROTEIN_SIGNAL_TRANSDUCTION	GO_REGULATION_OF_RAS_PROTEIN_SIGNAL_TRANSDUCTION		187	-0.329952	-1.11142	0.296593	1	1	5320	tags=29%, list=27%, signal=39%
GO_OXIDATIVE_DEMETHYLATION	GO_OXIDATIVE_DEMETHYLATION		19	-0.611555	-1.11141	0.368627	1	1	3613	tags=42%, list=18%, signal=51%
GO_NEGATIVE_REGULATION_OF_CALCIUM_MEDIATED_SIGNALING	GO_NEGATIVE_REGULATION_OF_CALCIUM_MEDIATED_SIGNALING		30	-0.459012	-1.1112	0.324324	1	1	4333	tags=27%, list=22%, signal=34%
GO_POSITIVE_REGULATION_OF_BLOOD_CIRCULATION	GO_POSITIVE_REGULATION_OF_BLOOD_CIRCULATION		70	-0.443919	-1.11049	0.296724	1	1	3972	tags=34%, list=20%, signal=43%
HP_ABNORMAL_PLATELET_FUNCTION	HP_ABNORMAL_PLATELET_FUNCTION		44	-0.438234	-1.11044	0.318458	1	1	867	tags=9%, list=4%, signal=9%
GO_VASCULAR_PROCESS_IN_CIRCULATORY_SYSTEM	GO_VASCULAR_PROCESS_IN_CIRCULATORY_SYSTEM		183	-0.420605	-1.11029	0.261477	1	1	3655	tags=27%, list=19%, signal=33%
GO_SODIUM_ION_IMPORT_ACROSS_PLASMA_MEMBRANE	GO_SODIUM_ION_IMPORT_ACROSS_PLASMA_MEMBRANE		19	-0.576759	-1.11021	0.326044	1	1	3743	tags=42%, list=19%, signal=52%
GO_RNA_CAP_BINDING	GO_RNA_CAP_BINDING		18	-0.554185	-1.11017	0.417647	1	1	987	tags=11%, list=5%, signal=12%
HP_HIGH_MYOPIA	HP_HIGH_MYOPIA		53	-0.462509	-1.11007	0.282609	1	1	3518	tags=30%, list=18%, signal=37%
HP_DIFFICULTY_WALKING	HP_DIFFICULTY_WALKING		222	-0.360024	-1.11003	0.275335	1	1	1945	tags=12%, list=10%, signal=13%
HP_POOR_SUCK	HP_POOR_SUCK		69	-0.396565	-1.10989	0.303213	1	1	4614	tags=23%, list=23%, signal=30%
GO_RESPONSE_TO_CALCIUM_ION	GO_RESPONSE_TO_CALCIUM_ION		145	-0.42929	-1.10984	0.267327	1	1	3185	tags=25%, list=16%, signal=29%
HP_HYPEREXTENSIBLE_SKIN	HP_HYPEREXTENSIBLE_SKIN		57	-0.378269	-1.10965	0.373585	1	1	3260	tags=14%, list=17%, signal=17%
GO_NUCLEOSIDE_PHOSPHATE_CATABOLIC_PROCESS	GO_NUCLEOSIDE_PHOSPHATE_CATABOLIC_PROCESS		71	-0.333102	-1.10935	0.324324	1	1	5754	tags=35%, list=29%, signal=50%
HP_EMG_ABNORMALITY	HP_EMG_ABNORMALITY		230	-0.385864	-1.10931	0.275862	1	1	3126	tags=19%, list=16%, signal=22%
GO_DENDRITIC_CELL_CHEMOTAXIS	GO_DENDRITIC_CELL_CHEMOTAXIS		24	-0.507755	-1.10928	0.397516	1	1	6058	tags=46%, list=31%, signal=66%
GO_PROTEIN_K48_LINKED_DEUBIQUITINATION	GO_PROTEIN_K48_LINKED_DEUBIQUITINATION		31	-0.452867	-1.10921	0.392505	1	1	1619	tags=10%, list=8%, signal=11%
GO_NEUROTRANSMITTER_UPTAKE	GO_NEUROTRANSMITTER_UPTAKE		41	-0.497376	-1.10901	0.282651	1	1	1614	tags=27%, list=8%, signal=29%
HP_ABNORMALITY_OF_TIBIA_MORPHOLOGY	HP_ABNORMALITY_OF_TIBIA_MORPHOLOGY		76	-0.408693	-1.10899	0.27027	1	1	3440	tags=21%, list=17%, signal=25%
GO_INTRACELLULAR_STEROL_TRANSPORT	GO_INTRACELLULAR_STEROL_TRANSPORT		22	-0.471541	-1.10861	0.347826	1	1	5718	tags=36%, list=29%, signal=51%
GO_PHOSPHATIDYLCHOLINE_BIOSYNTHETIC_PROCESS	GO_PHOSPHATIDYLCHOLINE_BIOSYNTHETIC_PROCESS		38	-0.410017	-1.10807	0.356701	1	1	6818	tags=50%, list=35%, signal=76%
GO_POSITIVE_REGULATION_OF_CARDIAC_MUSCLE_CELL_PROLIFERATION	GO_POSITIVE_REGULATION_OF_CARDIAC_MUSCLE_CELL_PROLIFERATION		25	-0.481575	-1.10784	0.330739	1	1	3389	tags=36%, list=17%, signal=43%
HP_GASTROESOPHAGEAL_REFLUX	HP_GASTROESOPHAGEAL_REFLUX		271	-0.344946	-1.10777	0.285441	1	1	1927	tags=11%, list=10%, signal=12%
HP_ABNORMALITY_OF_THE_PERIORBITAL_REGION	HP_ABNORMALITY_OF_THE_PERIORBITAL_REGION		188	-0.369369	-1.10719	0.290441	1	1	2428	tags=13%, list=12%, signal=15%
HP_THICK_LOWER_LIP_VERMILION	HP_THICK_LOWER_LIP_VERMILION		145	-0.310358	-1.10709	0.308429	1	1	1679	tags=6%, list=9%, signal=7%
HP_CHONDROCALCINOSIS	HP_CHONDROCALCINOSIS		20	-0.540981	-1.10693	0.332677	1	1	2675	tags=20%, list=14%, signal=23%
GO_FRIZZLED_BINDING	GO_FRIZZLED_BINDING		38	-0.489302	-1.1068	0.321429	1	1	2552	tags=24%, list=13%, signal=27%
GO_REFLEX	GO_REFLEX		18	-0.566666	-1.10679	0.329268	1	1	4559	tags=56%, list=23%, signal=72%
GO_PROTEIN_PALMITOYLATION	GO_PROTEIN_PALMITOYLATION		35	-0.451645	-1.10676	0.370833	1	1	5119	tags=26%, list=26%, signal=35%
GO_COCHLEA_DEVELOPMENT	GO_COCHLEA_DEVELOPMENT		51	-0.480368	-1.10668	0.296078	1	1	3832	tags=37%, list=19%, signal=46%
GO_THYROID_HORMONE_RECEPTOR_BINDING	GO_THYROID_HORMONE_RECEPTOR_BINDING		30	-0.368916	-1.10662	0.344488	1	1	431	tags=3%, list=2%, signal=3%
GO_STEROID_BINDING	GO_STEROID_BINDING		106	-0.443185	-1.10635	0.272165	1	1	3292	tags=27%, list=17%, signal=33%
HP_ABNORMALITY_OF_THE_PARATHYROID_GLAND	HP_ABNORMALITY_OF_THE_PARATHYROID_GLAND		72	-0.401109	-1.10619	0.351889	1	1	6333	tags=29%, list=32%, signal=43%
GO_PHENOL_CONTAINING_COMPOUND_METABOLIC_PROCESS	GO_PHENOL_CONTAINING_COMPOUND_METABOLIC_PROCESS		106	-0.455818	-1.10608	0.258004	1	1	3136	tags=32%, list=16%, signal=38%
HP_NEONATAL_ONSET	HP_NEONATAL_ONSET		27	-0.514065	-1.10598	0.305221	1	1	3247	tags=22%, list=16%, signal=27%
GO_REGULATION_OF_B_CELL_MEDIATED_IMMUNITY	GO_REGULATION_OF_B_CELL_MEDIATED_IMMUNITY		49	-0.434957	-1.10589	0.355649	1	1	4665	tags=27%, list=24%, signal=35%
GO_BASOLATERAL_PLASMA_MEMBRANE	GO_BASOLATERAL_PLASMA_MEMBRANE		244	-0.38818	-1.10589	0.275247	1	1	3699	tags=24%, list=19%, signal=29%
GO_ORGANIC_CATION_TRANSPORT	GO_ORGANIC_CATION_TRANSPORT		49	-0.467416	-1.10573	0.300395	1	1	4019	tags=37%, list=20%, signal=46%
GO_ADHERENS_JUNCTION	GO_ADHERENS_JUNCTION		157	-0.349933	-1.10572	0.329435	1	1	5425	tags=29%, list=27%, signal=40%
GO_SECRETION_BY_TISSUE	GO_SECRETION_BY_TISSUE		36	-0.494337	-1.10569	0.28	1	1	2870	tags=22%, list=15%, signal=26%
GO_REGULATION_OF_RECEPTOR_INTERNALIZATION	GO_REGULATION_OF_RECEPTOR_INTERNALIZATION		54	-0.457633	-1.10556	0.31384	1	1	3450	tags=20%, list=17%, signal=25%
GO_REGULATION_OF_PHOSPHOPROTEIN_PHOSPHATASE_ACTIVITY	GO_REGULATION_OF_PHOSPHOPROTEIN_PHOSPHATASE_ACTIVITY		112	-0.337414	-1.10542	0.323413	1	1	4223	tags=18%, list=21%, signal=23%
GO_CALCIUM_CHANNEL_COMPLEX	GO_CALCIUM_CHANNEL_COMPLEX		63	-0.45788	-1.10485	0.314741	1	1	3100	tags=35%, list=16%, signal=41%
GO_RESPONSE_TO_HEPATOCYTE_GROWTH_FACTOR	GO_RESPONSE_TO_HEPATOCYTE_GROWTH_FACTOR		19	-0.545415	-1.10458	0.364	1	1	345	tags=11%, list=2%, signal=11%
GO_REGULATION_OF_CATION_TRANSMEMBRANE_TRANSPORT	GO_REGULATION_OF_CATION_TRANSMEMBRANE_TRANSPORT		325	-0.403341	-1.10455	0.259481	1	1	4333	tags=31%, list=22%, signal=39%
GO_REGULATION_OF_MACROPHAGE_DERIVED_FOAM_CELL_DIFFERENTIATION	GO_REGULATION_OF_MACROPHAGE_DERIVED_FOAM_CELL_DIFFERENTIATION		31	-0.487478	-1.10443	0.317623	1	1	3471	tags=32%, list=18%, signal=39%
HP_MYOCARDIAL_INFARCTION	HP_MYOCARDIAL_INFARCTION		68	-0.39867	-1.10441	0.317739	1	1	2899	tags=19%, list=15%, signal=22%
GO_POSITIVE_REGULATION_OF_DENDRITE_DEVELOPMENT	GO_POSITIVE_REGULATION_OF_DENDRITE_DEVELOPMENT		73	-0.374128	-1.10439	0.315582	1	1	2559	tags=15%, list=13%, signal=17%
GO_POSITIVE_REGULATION_OF_CALCIUM_ION_TRANSMEMBRANE_TRANSPORTER_ACTIVITY	GO_POSITIVE_REGULATION_OF_CALCIUM_ION_TRANSMEMBRANE_TRANSPORTER_ACTIVITY		37	-0.413014	-1.10427	0.332657	1	1	3329	tags=27%, list=17%, signal=32%
GO_PROTEIN_MACROMOLECULE_ADAPTOR_ACTIVITY	GO_PROTEIN_MACROMOLECULE_ADAPTOR_ACTIVITY		238	-0.286717	-1.10418	0.304436	1	1	5983	tags=27%, list=30%, signal=38%
HP_RECURRENT_BRONCHITIS	HP_RECURRENT_BRONCHITIS		27	-0.485934	-1.10398	0.407643	1	1	6189	tags=52%, list=31%, signal=75%
GO_M_BAND	GO_M_BAND		25	-0.478613	-1.1039	0.328185	1	1	4750	tags=44%, list=24%, signal=58%
GO_POSITIVE_REGULATION_OF_DEPHOSPHORYLATION	GO_POSITIVE_REGULATION_OF_DEPHOSPHORYLATION		57	-0.400003	-1.10376	0.386454	1	1	3822	tags=21%, list=19%, signal=26%
GO_REGULATION_OF_TRANS_SYNAPTIC_SIGNALING	GO_REGULATION_OF_TRANS_SYNAPTIC_SIGNALING		443	-0.413015	-1.10358	0.252408	1	1	3375	tags=25%, list=17%, signal=30%
GO_NEGATIVE_REGULATION_OF_SMOOTH_MUSCLE_CELL_DIFFERENTIATION	GO_NEGATIVE_REGULATION_OF_SMOOTH_MUSCLE_CELL_DIFFERENTIATION		16	-0.474772	-1.10335	0.376258	1	1	1983	tags=19%, list=10%, signal=21%
GO_CYTOPLASMIC_DYNEIN_COMPLEX	GO_CYTOPLASMIC_DYNEIN_COMPLEX		21	-0.411899	-1.10326	0.372913	1	1	2746	tags=10%, list=14%, signal=11%
GO_POSITIVE_REGULATION_OF_SODIUM_ION_TRANSMEMBRANE_TRANSPORT	GO_POSITIVE_REGULATION_OF_SODIUM_ION_TRANSMEMBRANE_TRANSPORT		21	-0.457301	-1.10294	0.34236	1	1	3402	tags=24%, list=17%, signal=29%
HP_ABNORMAL_FEAR_ANXIETY_RELATED_BEHAVIOR	HP_ABNORMAL_FEAR_ANXIETY_RELATED_BEHAVIOR		279	-0.334935	-1.10293	0.299242	1	1	3842	tags=16%, list=19%, signal=19%
GO_FOREBRAIN_CELL_MIGRATION	GO_FOREBRAIN_CELL_MIGRATION		56	-0.494733	-1.1029	0.315686	1	1	1700	tags=20%, list=9%, signal=21%
GO_RESPONSE_TO_ATP	GO_RESPONSE_TO_ATP		34	-0.488815	-1.10259	0.294235	1	1	713	tags=12%, list=4%, signal=12%
GO_INTRINSIC_COMPONENT_OF_POSTSYNAPTIC_DENSITY_MEMBRANE	GO_INTRINSIC_COMPONENT_OF_POSTSYNAPTIC_DENSITY_MEMBRANE		51	-0.511918	-1.10253	0.311284	1	1	483	tags=18%, list=2%, signal=18%
HP_ATYPICAL_ABSENCE_SEIZURE	HP_ATYPICAL_ABSENCE_SEIZURE		18	-0.568786	-1.10243	0.345149	1	1	3247	tags=44%, list=16%, signal=53%
GO_ACTIN_FILAMENT_BUNDLE_ORGANIZATION	GO_ACTIN_FILAMENT_BUNDLE_ORGANIZATION		148	-0.317186	-1.10243	0.301205	1	1	5514	tags=29%, list=28%, signal=40%
GO_POSITIVE_REGULATION_OF_NEURON_PROJECTION_DEVELOPMENT	GO_POSITIVE_REGULATION_OF_NEURON_PROJECTION_DEVELOPMENT		275	-0.34153	-1.10215	0.296992	1	1	5220	tags=31%, list=26%, signal=41%
GO_REGULATION_OF_TRANSPORTER_ACTIVITY	GO_REGULATION_OF_TRANSPORTER_ACTIVITY		267	-0.407048	-1.102	0.264414	1	1	4277	tags=33%, list=22%, signal=42%
HP_ATROPHY_DEGENERATION_INVOLVING_THE_CORTICOSPINAL_TRACTS	HP_ATROPHY_DEGENERATION_INVOLVING_THE_CORTICOSPINAL_TRACTS		29	-0.445917	-1.10195	0.365201	1	1	42	tags=3%, list=0%, signal=3%
GO_SIGNALING_RECEPTOR_LIGAND_PRECURSOR_PROCESSING	GO_SIGNALING_RECEPTOR_LIGAND_PRECURSOR_PROCESSING		32	-0.483753	-1.10193	0.309339	1	1	3120	tags=28%, list=16%, signal=33%
GO_REGULATION_OF_MESENCHYMAL_CELL_PROLIFERATION	GO_REGULATION_OF_MESENCHYMAL_CELL_PROLIFERATION		33	-0.42461	-1.10163	0.343313	1	1	4766	tags=36%, list=24%, signal=48%
GO_MAINTENANCE_OF_BLOOD_BRAIN_BARRIER	GO_MAINTENANCE_OF_BLOOD_BRAIN_BARRIER		34	-0.41496	-1.1014	0.369115	1	1	3920	tags=26%, list=20%, signal=33%
GO_EARLY_ENDOSOME_MEMBRANE	GO_EARLY_ENDOSOME_MEMBRANE		148	-0.33328	-1.10114	0.317647	1	1	2784	tags=11%, list=14%, signal=13%
GO_CLATHRIN_COATED_VESICLE_MEMBRANE	GO_CLATHRIN_COATED_VESICLE_MEMBRANE		115	-0.397881	-1.10112	0.314402	1	1	4291	tags=24%, list=22%, signal=31%
GO_AMINOGLYCAN_CATABOLIC_PROCESS	GO_AMINOGLYCAN_CATABOLIC_PROCESS		66	-0.420005	-1.10102	0.320236	1	1	4743	tags=32%, list=24%, signal=42%
GO_PROSTANOID_BIOSYNTHETIC_PROCESS	GO_PROSTANOID_BIOSYNTHETIC_PROCESS		27	-0.433013	-1.10085	0.349901	1	1	1377	tags=11%, list=7%, signal=12%
GO_FAD_BINDING	GO_FAD_BINDING		32	-0.41466	-1.10075	0.361789	1	1	5863	tags=38%, list=30%, signal=53%
GO_CELLULAR_RESPONSE_TO_EXTERNAL_STIMULUS	GO_CELLULAR_RESPONSE_TO_EXTERNAL_STIMULUS		312	-0.303394	-1.10059	0.279843	1	1	2591	tags=10%, list=13%, signal=11%
HP_CHEST_PAIN	HP_CHEST_PAIN		87	-0.378727	-1.1005	0.323232	1	1	4636	tags=26%, list=23%, signal=34%
GO_REGULATION_OF_MAP_KINASE_ACTIVITY	GO_REGULATION_OF_MAP_KINASE_ACTIVITY		333	-0.317688	-1.10031	0.286267	1	1	5847	tags=32%, list=30%, signal=45%
GO_INORGANIC_ANION_TRANSPORT	GO_INORGANIC_ANION_TRANSPORT		169	-0.444511	-1.10015	0.283168	1	1	3699	tags=30%, list=19%, signal=37%
HP_THROMBOCYTOSIS	HP_THROMBOCYTOSIS		27	-0.401837	-1.10007	0.370019	1	1	7203	tags=41%, list=36%, signal=64%
HP_EPISTAXIS	HP_EPISTAXIS		84	-0.443919	-1.0999	0.304878	1	1	3960	tags=29%, list=20%, signal=36%
HP_ABNORMAL_PROXIMAL_PHALANX_MORPHOLOGY_OF_THE_HAND	HP_ABNORMAL_PROXIMAL_PHALANX_MORPHOLOGY_OF_THE_HAND		21	-0.524571	-1.09958	0.315891	1	1	1918	tags=24%, list=10%, signal=26%
HP_APLASIA_HYPOPLASIA_OF_FINGERS	HP_APLASIA_HYPOPLASIA_OF_FINGERS		281	-0.320777	-1.09916	0.310345	1	1	4124	tags=21%, list=21%, signal=26%
GO_VENTRICULAR_SYSTEM_DEVELOPMENT	GO_VENTRICULAR_SYSTEM_DEVELOPMENT		32	-0.389622	-1.09892	0.389234	1	1	2950	tags=25%, list=15%, signal=29%
HP_MENTAL_DETERIORATION	HP_MENTAL_DETERIORATION		290	-0.337834	-1.09871	0.305927	1	1	3247	tags=13%, list=16%, signal=15%
HP_THICK_NASAL_ALAE	HP_THICK_NASAL_ALAE		18	-0.481666	-1.0985	0.421782	1	1	6333	tags=33%, list=32%, signal=49%
GO_RESPONSE_TO_AMPHETAMINE	GO_RESPONSE_TO_AMPHETAMINE		33	-0.499214	-1.09849	0.320939	1	1	3148	tags=27%, list=16%, signal=32%
GO_EYE_PHOTORECEPTOR_CELL_DIFFERENTIATION	GO_EYE_PHOTORECEPTOR_CELL_DIFFERENTIATION		45	-0.49421	-1.09822	0.300403	1	1	2666	tags=33%, list=13%, signal=38%
HP_DYSARTHRIA	HP_DYSARTHRIA		456	-0.295265	-1.098	0.311412	1	1	3250	tags=12%, list=16%, signal=14%
GO_INFLAMMATORY_RESPONSE_TO_ANTIGENIC_STIMULUS	GO_INFLAMMATORY_RESPONSE_TO_ANTIGENIC_STIMULUS		57	-0.465803	-1.09792	0.33195	1	1	1686	tags=19%, list=9%, signal=21%
HP_SPASTIC_GAIT	HP_SPASTIC_GAIT		58	-0.386649	-1.09769	0.379048	1	1	42	tags=3%, list=0%, signal=3%
GO_CALCIUM_DEPENDENT_PHOSPHOLIPID_BINDING	GO_CALCIUM_DEPENDENT_PHOSPHOLIPID_BINDING		53	-0.48687	-1.09761	0.32613	1	1	2521	tags=25%, list=13%, signal=28%
HP_ABNORMAL_METABOLIC_BRAIN_IMAGING_BY_MRS	HP_ABNORMAL_METABOLIC_BRAIN_IMAGING_BY_MRS		26	-0.333634	-1.09758	0.346979	1	1	6798	tags=31%, list=34%, signal=47%
GO_PROTEIN_C_TERMINUS_BINDING	GO_PROTEIN_C_TERMINUS_BINDING		185	-0.308204	-1.09754	0.326886	1	1	1064	tags=5%, list=5%, signal=6%
GO_REGULATION_OF_EXOCYTOSIS	GO_REGULATION_OF_EXOCYTOSIS		212	-0.407471	-1.09747	0.302913	1	1	1535	tags=13%, list=8%, signal=14%
HP_GASTROINTESTINAL_STROMA_TUMOR	HP_GASTROINTESTINAL_STROMA_TUMOR		17	-0.520807	-1.0974	0.410931	1	1	5450	tags=41%, list=28%, signal=57%
GO_MICROBODY	GO_MICROBODY		130	-0.331937	-1.09719	0.3125	1	1	5446	tags=23%, list=28%, signal=32%
GO_ACETYLCHOLINE_GATED_CATION_SELECTIVE_CHANNEL_ACTIVITY	GO_ACETYLCHOLINE_GATED_CATION_SELECTIVE_CHANNEL_ACTIVITY		16	-0.584434	-1.097	0.318367	1	1	1300	tags=31%, list=7%, signal=33%
GO_REGULATION_OF_NEURON_MIGRATION	GO_REGULATION_OF_NEURON_MIGRATION		42	-0.470751	-1.09643	0.314176	1	1	2391	tags=24%, list=12%, signal=27%
HP_INCREASED_CIRCULATING_ANTIBODY_LEVEL	HP_INCREASED_CIRCULATING_ANTIBODY_LEVEL		79	-0.382069	-1.09638	0.316327	1	1	3766	tags=22%, list=19%, signal=26%
HP_ABNORMALITY_OF_THE_BASAL_GANGLIA	HP_ABNORMALITY_OF_THE_BASAL_GANGLIA		176	-0.24652	-1.09636	0.332046	1	1	3431	tags=9%, list=17%, signal=11%
GO_AMINE_TRANSPORT	GO_AMINE_TRANSPORT		96	-0.487864	-1.09629	0.296435	1	1	1981	tags=28%, list=10%, signal=31%
HP_CALVARIAL_SKULL_DEFECT	HP_CALVARIAL_SKULL_DEFECT		20	-0.506232	-1.09625	0.392505	1	1	4147	tags=30%, list=21%, signal=38%
GO_CELLULAR_RESPONSE_TO_RETINOIC_ACID	GO_CELLULAR_RESPONSE_TO_RETINOIC_ACID		66	-0.426186	-1.09616	0.300589	1	1	2926	tags=21%, list=15%, signal=25%
HP_RENAL_TUBULAR_ACIDOSIS	HP_RENAL_TUBULAR_ACIDOSIS		47	-0.429603	-1.09583	0.349474	1	1	3699	tags=17%, list=19%, signal=21%
GO_SYNAPTIC_MEMBRANE_ADHESION	GO_SYNAPTIC_MEMBRANE_ADHESION		28	-0.528561	-1.09568	0.338086	1	1	4085	tags=43%, list=21%, signal=54%
GO_CELLULAR_RESPONSE_TO_KETONE	GO_CELLULAR_RESPONSE_TO_KETONE		96	-0.386577	-1.09499	0.297456	1	1	1773	tags=10%, list=9%, signal=11%
HP_DICARBOXYLIC_ACIDURIA	HP_DICARBOXYLIC_ACIDURIA		37	-0.328547	-1.09491	0.375262	1	1	6991	tags=30%, list=35%, signal=46%
GO_STEROL_METABOLIC_PROCESS	GO_STEROL_METABOLIC_PROCESS		158	-0.395644	-1.09482	0.298625	1	1	4451	tags=25%, list=23%, signal=32%
GO_MATING	GO_MATING		41	-0.491296	-1.09479	0.304762	1	1	2666	tags=32%, list=13%, signal=37%
HP_ABNORMAL_BLOOD_SODIUM_CONCENTRATION	HP_ABNORMAL_BLOOD_SODIUM_CONCENTRATION		43	-0.492811	-1.09472	0.323771	1	1	1966	tags=23%, list=10%, signal=26%
GO_STRIATED_MUSCLE_CELL_PROLIFERATION	GO_STRIATED_MUSCLE_CELL_PROLIFERATION		65	-0.415679	-1.09472	0.326376	1	1	3389	tags=22%, list=17%, signal=26%
GO_CIS_GOLGI_NETWORK	GO_CIS_GOLGI_NETWORK		64	-0.492294	-1.09438	0.329341	1	1	3797	tags=23%, list=19%, signal=29%
GO_CILIARY_BASE	GO_CILIARY_BASE		30	-0.437094	-1.09434	0.391753	1	1	8300	tags=60%, list=42%, signal=103%
GO_COLLAGEN_CONTAINING_EXTRACELLULAR_MATRIX	GO_COLLAGEN_CONTAINING_EXTRACELLULAR_MATRIX		420	-0.393295	-1.09422	0.299424	1	1	4136	tags=33%, list=21%, signal=41%
GO_POSITIVE_REGULATION_OF_LIPID_STORAGE	GO_POSITIVE_REGULATION_OF_LIPID_STORAGE		25	-0.508003	-1.09406	0.373225	1	1	4128	tags=36%, list=21%, signal=45%
GO_EXCITATORY_SYNAPSE	GO_EXCITATORY_SYNAPSE		52	-0.504733	-1.09385	0.291913	1	1	3085	tags=35%, list=16%, signal=41%
GO_REGULATION_OF_TRANSCRIPTION_ELONGATION_FROM_RNA_POLYMERASE_II_PROMOTER	GO_REGULATION_OF_TRANSCRIPTION_ELONGATION_FROM_RNA_POLYMERASE_II_PROMOTER		26	-0.434661	-1.0938	0.399185	1	1	1191	tags=8%, list=6%, signal=8%
GO_CARBOHYDRATE_BINDING	GO_CARBOHYDRATE_BINDING		256	-0.408074	-1.09362	0.277228	1	1	4444	tags=36%, list=22%, signal=45%
GO_MUSCLE_CELL_PROLIFERATION	GO_MUSCLE_CELL_PROLIFERATION		189	-0.345881	-1.09336	0.288168	1	1	4274	tags=23%, list=22%, signal=29%
GO_MANNOSE_BINDING	GO_MANNOSE_BINDING		20	-0.558242	-1.09328	0.344689	1	1	3965	tags=35%, list=20%, signal=44%
GO_SPECIFICATION_OF_SYMMETRY	GO_SPECIFICATION_OF_SYMMETRY		132	-0.431928	-1.09308	0.314629	1	1	4902	tags=42%, list=25%, signal=55%
GO_ZYMOGEN_ACTIVATION	GO_ZYMOGEN_ACTIVATION		55	-0.467885	-1.09217	0.320329	1	1	1464	tags=16%, list=7%, signal=18%
HP_SYNCOPE	HP_SYNCOPE		88	-0.422025	-1.09206	0.312253	1	1	4123	tags=35%, list=21%, signal=44%
GO_NEGATIVE_REGULATION_OF_ESTABLISHMENT_OF_PROTEIN_LOCALIZATION	GO_NEGATIVE_REGULATION_OF_ESTABLISHMENT_OF_PROTEIN_LOCALIZATION		146	-0.356829	-1.09198	0.326087	1	1	2973	tags=14%, list=15%, signal=17%
GO_PLASMA_MEMBRANE_ORGANIZATION	GO_PLASMA_MEMBRANE_ORGANIZATION		105	-0.389782	-1.0918	0.318812	1	1	3392	tags=17%, list=17%, signal=21%
GO_EXTRACELLULAR_TRANSPORT	GO_EXTRACELLULAR_TRANSPORT		31	-0.46441	-1.09149	0.366109	1	1	5710	tags=65%, list=29%, signal=91%
GO_POSITIVE_REGULATION_OF_HUMORAL_IMMUNE_RESPONSE	GO_POSITIVE_REGULATION_OF_HUMORAL_IMMUNE_RESPONSE		16	-0.55881	-1.09133	0.356863	1	1	712	tags=19%, list=4%, signal=19%
GO_T_HELPER_2_CELL_DIFFERENTIATION	GO_T_HELPER_2_CELL_DIFFERENTIATION		15	-0.514443	-1.09095	0.43038	1	1	293	tags=7%, list=1%, signal=7%
GO_METALLOAMINOPEPTIDASE_ACTIVITY	GO_METALLOAMINOPEPTIDASE_ACTIVITY		21	-0.440952	-1.09093	0.397614	1	1	207	tags=5%, list=1%, signal=5%
GO_REGULATION_OF_ODONTOGENESIS	GO_REGULATION_OF_ODONTOGENESIS		25	-0.497831	-1.09091	0.32549	1	1	876	tags=16%, list=4%, signal=17%
HP_ABNORMALITY_OF_LIPOPROTEIN_CHOLESTEROL_CONCENTRATION	HP_ABNORMALITY_OF_LIPOPROTEIN_CHOLESTEROL_CONCENTRATION		41	-0.501247	-1.09088	0.350877	1	1	2899	tags=24%, list=15%, signal=29%
GO_REGULATION_OF_MYOBLAST_DIFFERENTIATION	GO_REGULATION_OF_MYOBLAST_DIFFERENTIATION		52	-0.447489	-1.09067	0.314453	1	1	2180	tags=23%, list=11%, signal=26%
HP_BROAD_BASED_GAIT	HP_BROAD_BASED_GAIT		64	-0.382639	-1.09041	0.346856	1	1	1521	tags=8%, list=8%, signal=8%
GO_SPERM_MIDPIECE	GO_SPERM_MIDPIECE		28	-0.527267	-1.09024	0.317308	1	1	5067	tags=54%, list=26%, signal=72%
GO_LEUKOCYTE_ACTIVATION_INVOLVED_IN_INFLAMMATORY_RESPONSE	GO_LEUKOCYTE_ACTIVATION_INVOLVED_IN_INFLAMMATORY_RESPONSE		45	-0.442211	-1.0901	0.324619	1	1	2978	tags=27%, list=15%, signal=31%
GO_POSITIVE_REGULATION_OF_FAT_CELL_DIFFERENTIATION	GO_POSITIVE_REGULATION_OF_FAT_CELL_DIFFERENTIATION		68	-0.398836	-1.08995	0.321773	1	1	3099	tags=21%, list=16%, signal=24%
GO_ANION_CATION_SYMPORTER_ACTIVITY	GO_ANION_CATION_SYMPORTER_ACTIVITY		22	-0.534061	-1.08989	0.340909	1	1	3506	tags=45%, list=18%, signal=55%
GO_ENDOCRINE_PROCESS	GO_ENDOCRINE_PROCESS		81	-0.439347	-1.08936	0.313883	1	1	2893	tags=21%, list=15%, signal=24%
GO_CARBOHYDRATE_CATION_SYMPORTER_ACTIVITY	GO_CARBOHYDRATE_CATION_SYMPORTER_ACTIVITY		16	-0.547124	-1.08913	0.383064	1	1	2082	tags=25%, list=11%, signal=28%
HP_ABNORMALITY_OF_THE_PARANASAL_SINUSES	HP_ABNORMALITY_OF_THE_PARANASAL_SINUSES		122	-0.402474	-1.08895	0.376494	1	1	4919	tags=38%, list=25%, signal=50%
HP_RENAL_SALT_WASTING	HP_RENAL_SALT_WASTING		22	-0.559932	-1.0889	0.315582	1	1	3083	tags=50%, list=16%, signal=59%
GO_LYSOSOMAL_PROTEIN_CATABOLIC_PROCESS	GO_LYSOSOMAL_PROTEIN_CATABOLIC_PROCESS		15	-0.429145	-1.08863	0.402415	1	1	4997	tags=20%, list=25%, signal=27%
HP_ABNORMAL_CRANIAL_NERVE_MORPHOLOGY	HP_ABNORMAL_CRANIAL_NERVE_MORPHOLOGY		247	-0.343823	-1.08854	0.293878	1	1	3509	tags=16%, list=18%, signal=19%
HP_MUCOSAL_TELANGIECTASIAE	HP_MUCOSAL_TELANGIECTASIAE		36	-0.411039	-1.08854	0.391732	1	1	7390	tags=50%, list=37%, signal=80%
GO_ARF_GUANYL_NUCLEOTIDE_EXCHANGE_FACTOR_ACTIVITY	GO_ARF_GUANYL_NUCLEOTIDE_EXCHANGE_FACTOR_ACTIVITY		18	-0.480014	-1.08837	0.422139	1	1	8560	tags=67%, list=43%, signal=118%
HP_FEEDING_DIFFICULTIES_IN_INFANCY	HP_FEEDING_DIFFICULTIES_IN_INFANCY		389	-0.245644	-1.08792	0.3074	1	1	4461	tags=13%, list=23%, signal=17%
HP_AREFLEXIA	HP_AREFLEXIA		223	-0.285546	-1.08782	0.324544	1	1	4084	tags=14%, list=21%, signal=17%
HP_ABNORMALITY_OF_THE_SEPTUM_PELLUCIDUM	HP_ABNORMALITY_OF_THE_SEPTUM_PELLUCIDUM		103	-0.366287	-1.08772	0.328094	1	1	2181	tags=12%, list=11%, signal=13%
GO_CELL_CELL_ADHESION_VIA_PLASMA_MEMBRANE_ADHESION_MOLECULES	GO_CELL_CELL_ADHESION_VIA_PLASMA_MEMBRANE_ADHESION_MOLECULES		268	-0.441104	-1.08768	0.298651	1	1	3076	tags=26%, list=16%, signal=30%
HP_CHOREOATHETOSIS	HP_CHOREOATHETOSIS		82	-0.394295	-1.08757	0.315385	1	1	3247	tags=17%, list=16%, signal=20%
GO_PROTEIN_HOMOTETRAMERIZATION	GO_PROTEIN_HOMOTETRAMERIZATION		59	-0.423929	-1.08736	0.341223	1	1	801	tags=8%, list=4%, signal=9%
GO_APICAL_JUNCTION_COMPLEX	GO_APICAL_JUNCTION_COMPLEX		137	-0.32933	-1.08732	0.313953	1	1	5370	tags=31%, list=27%, signal=42%
HP_SLEEP_DISTURBANCE	HP_SLEEP_DISTURBANCE		368	-0.344145	-1.08713	0.311155	1	1	3254	tags=17%, list=16%, signal=20%
GO_HORMONE_MEDIATED_SIGNALING_PATHWAY	GO_HORMONE_MEDIATED_SIGNALING_PATHWAY		194	-0.416991	-1.08702	0.264646	1	1	2666	tags=18%, list=13%, signal=21%
GO_MITOCHONDRION_LOCALIZATION	GO_MITOCHONDRION_LOCALIZATION		45	-0.41465	-1.08686	0.351085	1	1	2625	tags=18%, list=13%, signal=20%
GO_RETINA_LAYER_FORMATION	GO_RETINA_LAYER_FORMATION		25	-0.517774	-1.08612	0.335271	1	1	3394	tags=40%, list=17%, signal=48%
HP_ABNORMALITY_OF_THE_SHOULDER_GIRDLE_MUSCULATURE	HP_ABNORMALITY_OF_THE_SHOULDER_GIRDLE_MUSCULATURE		102	-0.396702	-1.08608	0.336	1	1	3248	tags=19%, list=16%, signal=22%
GO_CALCIUM_ION_REGULATED_EXOCYTOSIS	GO_CALCIUM_ION_REGULATED_EXOCYTOSIS		63	-0.465781	-1.08606	0.32874	1	1	1981	tags=22%, list=10%, signal=25%
HP_ABNORMAL_AUTONOMIC_NERVOUS_SYSTEM_PHYSIOLOGY	HP_ABNORMAL_AUTONOMIC_NERVOUS_SYSTEM_PHYSIOLOGY		98	-0.394277	-1.08548	0.326214	1	1	5295	tags=35%, list=27%, signal=47%
GO_RESPONSE_TO_BMP	GO_RESPONSE_TO_BMP		159	-0.41079	-1.08546	0.300813	1	1	3975	tags=29%, list=20%, signal=36%
HP_EPITHELIAL_NEOPLASM	HP_EPITHELIAL_NEOPLASM		16	-0.451713	-1.08511	0.429436	1	1	3307	tags=25%, list=17%, signal=30%
GO_ARTERY_MORPHOGENESIS	GO_ARTERY_MORPHOGENESIS		62	-0.407547	-1.08507	0.331984	1	1	3394	tags=19%, list=17%, signal=23%
GO_HIPPO_SIGNALING	GO_HIPPO_SIGNALING		44	-0.361329	-1.08492	0.361328	1	1	5903	tags=30%, list=30%, signal=42%
HP_HYPSARRHYTHMIA	HP_HYPSARRHYTHMIA		152	-0.416942	-1.08482	0.317919	1	1	3441	tags=22%, list=17%, signal=27%
HP_RENOVASCULAR_HYPERTENSION	HP_RENOVASCULAR_HYPERTENSION		17	-0.339896	-1.08476	0.353729	1	1	2161	tags=12%, list=11%, signal=13%
GO_GLYCOSYLCERAMIDE_METABOLIC_PROCESS	GO_GLYCOSYLCERAMIDE_METABOLIC_PROCESS		17	-0.493977	-1.08466	0.437736	1	1	2851	tags=18%, list=14%, signal=21%
GO_POSITIVE_REGULATION_OF_CAMP_MEDIATED_SIGNALING	GO_POSITIVE_REGULATION_OF_CAMP_MEDIATED_SIGNALING		19	-0.552952	-1.08461	0.324056	1	1	2196	tags=47%, list=11%, signal=53%
GO_NEGATIVE_REGULATION_OF_T_CELL_PROLIFERATION	GO_NEGATIVE_REGULATION_OF_T_CELL_PROLIFERATION		60	-0.424466	-1.08431	0.331325	1	1	1469	tags=12%, list=7%, signal=13%
GO_POSITIVE_REGULATION_OF_HEART_CONTRACTION	GO_POSITIVE_REGULATION_OF_HEART_CONTRACTION		38	-0.466119	-1.0843	0.342857	1	1	3849	tags=39%, list=19%, signal=49%
GO_CHEMOKINE_PRODUCTION	GO_CHEMOKINE_PRODUCTION		87	-0.423005	-1.08428	0.326693	1	1	2980	tags=22%, list=15%, signal=26%
GO_INTEGRIN_MEDIATED_SIGNALING_PATHWAY	GO_INTEGRIN_MEDIATED_SIGNALING_PATHWAY		102	-0.324772	-1.08417	0.337945	1	1	5396	tags=26%, list=27%, signal=36%
GO_DENDRITIC_SHAFT	GO_DENDRITIC_SHAFT		37	-0.444348	-1.08409	0.36692	1	1	5065	tags=38%, list=26%, signal=51%
GO_PEPTIDYL_L_CYSTEINE_S_PALMITOYLATION	GO_PEPTIDYL_L_CYSTEINE_S_PALMITOYLATION		23	-0.482256	-1.08393	0.419355	1	1	6933	tags=48%, list=35%, signal=74%
GO_NEUROTRANSMITTER_BIOSYNTHETIC_PROCESS	GO_NEUROTRANSMITTER_BIOSYNTHETIC_PROCESS		17	-0.55686	-1.08393	0.317172	1	1	2683	tags=47%, list=14%, signal=54%
GO_ANTIGEN_BINDING	GO_ANTIGEN_BINDING		55	-0.444484	-1.08381	0.313025	1	1	5082	tags=45%, list=26%, signal=61%
HP_ABNORMAL_PALMAR_DERMATOGLYPHICS	HP_ABNORMAL_PALMAR_DERMATOGLYPHICS		171	-0.30953	-1.08367	0.33	1	1	4124	tags=15%, list=21%, signal=18%
GO_SECONDARY_METABOLITE_BIOSYNTHETIC_PROCESS	GO_SECONDARY_METABOLITE_BIOSYNTHETIC_PROCESS		24	-0.52732	-1.08367	0.34334	1	1	1425	tags=21%, list=7%, signal=22%
HP_HYPERTRIGLYCERIDEMIA	HP_HYPERTRIGLYCERIDEMIA		70	-0.391752	-1.08358	0.340637	1	1	2268	tags=13%, list=11%, signal=14%
HP_IMPAIRED_PAIN_SENSATION	HP_IMPAIRED_PAIN_SENSATION		37	-0.432582	-1.08351	0.366541	1	1	503	tags=8%, list=3%, signal=8%
HP_GENERALIZED_ONSET_MOTOR_SEIZURE	HP_GENERALIZED_ONSET_MOTOR_SEIZURE		114	-0.389951	-1.083	0.321839	1	1	3247	tags=18%, list=16%, signal=22%
HP_ELEVATED_CIRCULATING_PARATHYROID_HORMONE_LEVEL	HP_ELEVATED_CIRCULATING_PARATHYROID_HORMONE_LEVEL		17	-0.533684	-1.08295	0.372709	1	1	16	tags=6%, list=0%, signal=6%
HP_MORPHOLOGICAL_ABNORMALITY_OF_THE_PYRAMIDAL_TRACT	HP_MORPHOLOGICAL_ABNORMALITY_OF_THE_PYRAMIDAL_TRACT		57	-0.364322	-1.08266	0.371595	1	1	3214	tags=12%, list=16%, signal=15%
GO_MEMBRANE_BIOGENESIS	GO_MEMBRANE_BIOGENESIS		42	-0.429152	-1.08254	0.365613	1	1	4171	tags=29%, list=21%, signal=36%
GO_RECEPTOR_CLUSTERING	GO_RECEPTOR_CLUSTERING		54	-0.421738	-1.0825	0.332681	1	1	1366	tags=11%, list=7%, signal=12%
GO_HEAT_GENERATION	GO_HEAT_GENERATION		17	-0.480868	-1.0825	0.360887	1	1	3959	tags=47%, list=20%, signal=59%
GO_GLYCOSYLATION	GO_GLYCOSYLATION		250	-0.330743	-1.08245	0.322772	1	1	4945	tags=22%, list=25%, signal=29%
GO_POSTSYNAPTIC_SPECIALIZATION_ORGANIZATION	GO_POSTSYNAPTIC_SPECIALIZATION_ORGANIZATION		33	-0.492202	-1.08239	0.352166	1	1	3241	tags=33%, list=16%, signal=40%
HP_HYPERPARATHYROIDISM	HP_HYPERPARATHYROIDISM		22	-0.528332	-1.08226	0.374502	1	1	16	tags=5%, list=0%, signal=5%
GO_B_CELL_MEDIATED_IMMUNITY	GO_B_CELL_MEDIATED_IMMUNITY		116	-0.402942	-1.08177	0.34413	1	1	4788	tags=30%, list=24%, signal=40%
GO_TIGHT_JUNCTION	GO_TIGHT_JUNCTION		125	-0.331643	-1.08164	0.330097	1	1	5370	tags=32%, list=27%, signal=44%
GO_BLOOD_VESSEL_REMODELING	GO_BLOOD_VESSEL_REMODELING		40	-0.433439	-1.08144	0.360687	1	1	813	tags=8%, list=4%, signal=8%
HP_LIMB_MUSCLE_WEAKNESS	HP_LIMB_MUSCLE_WEAKNESS		208	-0.341628	-1.08142	0.329412	1	1	2268	tags=12%, list=11%, signal=13%
GO_NEGATIVE_REGULATION_OF_SMOOTHENED_SIGNALING_PATHWAY	GO_NEGATIVE_REGULATION_OF_SMOOTHENED_SIGNALING_PATHWAY		32	-0.414754	-1.08136	0.385965	1	1	332	tags=6%, list=2%, signal=6%
GO_REGULATION_OF_CELL_SUBSTRATE_JUNCTION_ORGANIZATION	GO_REGULATION_OF_CELL_SUBSTRATE_JUNCTION_ORGANIZATION		66	-0.326828	-1.08134	0.393701	1	1	6900	tags=42%, list=35%, signal=65%
GO_BILE_ACID_METABOLIC_PROCESS	GO_BILE_ACID_METABOLIC_PROCESS		47	-0.458195	-1.08134	0.342629	1	1	5194	tags=40%, list=26%, signal=55%
GO_AMINO_ACID_TRANSMEMBRANE_TRANSPORTER_ACTIVITY	GO_AMINO_ACID_TRANSMEMBRANE_TRANSPORTER_ACTIVITY		78	-0.451335	-1.08133	0.298651	1	1	3634	tags=33%, list=18%, signal=41%
GO_HORMONE_BIOSYNTHETIC_PROCESS	GO_HORMONE_BIOSYNTHETIC_PROCESS		66	-0.462653	-1.08115	0.327198	1	1	2303	tags=23%, list=12%, signal=26%
HP_ABNORMAL_MACROPHAGE_MORPHOLOGY	HP_ABNORMAL_MACROPHAGE_MORPHOLOGY		31	-0.464029	-1.08097	0.392354	1	1	7561	tags=48%, list=38%, signal=78%
GO_REGULATION_OF_MACROAUTOPHAGY	GO_REGULATION_OF_MACROAUTOPHAGY		171	-0.205831	-1.08082	0.350101	1	1	5936	tags=16%, list=30%, signal=23%
HP_MALNUTRITION	HP_MALNUTRITION		24	-0.433618	-1.0807	0.384298	1	1	4483	tags=38%, list=23%, signal=48%
HP_INTERSTITIAL_PULMONARY_ABNORMALITY	HP_INTERSTITIAL_PULMONARY_ABNORMALITY		76	-0.401028	-1.0804	0.335294	1	1	2316	tags=17%, list=12%, signal=19%
HP_PROGRESSIVE_PROXIMAL_MUSCLE_WEAKNESS	HP_PROGRESSIVE_PROXIMAL_MUSCLE_WEAKNESS		21	-0.451237	-1.08035	0.429703	1	1	4407	tags=29%, list=22%, signal=37%
GO_RAS_PROTEIN_SIGNAL_TRANSDUCTION	GO_RAS_PROTEIN_SIGNAL_TRANSDUCTION		334	-0.279185	-1.08005	0.346311	1	1	5413	tags=25%, list=27%, signal=33%
GO_ANION_TRANSMEMBRANE_TRANSPORT	GO_ANION_TRANSMEMBRANE_TRANSPORT		307	-0.40895	-1.07991	0.301158	1	1	3783	tags=28%, list=19%, signal=34%
HP_CELIAC_DISEASE	HP_CELIAC_DISEASE		15	-0.468221	-1.0799	0.404124	1	1	5827	tags=47%, list=30%, signal=66%
HP_DERMATOLOGICAL_MANIFESTATIONS_OF_SYSTEMIC_DISORDERS	HP_DERMATOLOGICAL_MANIFESTATIONS_OF_SYSTEMIC_DISORDERS		235	-0.388658	-1.07986	0.323045	1	1	2486	tags=14%, list=13%, signal=16%
GO_MICROTUBULE_POLYMERIZATION	GO_MICROTUBULE_POLYMERIZATION		74	-0.326891	-1.07953	0.377532	1	1	361	tags=4%, list=2%, signal=4%
GO_VOLTAGE_GATED_CATION_CHANNEL_ACTIVITY	GO_VOLTAGE_GATED_CATION_CHANNEL_ACTIVITY		138	-0.462196	-1.07948	0.304762	1	1	3228	tags=37%, list=16%, signal=44%
GO_EXTRACELLULAR_MATRIX_ASSEMBLY	GO_EXTRACELLULAR_MATRIX_ASSEMBLY		42	-0.425026	-1.07934	0.366603	1	1	6350	tags=50%, list=32%, signal=74%
HP_INTELLECTUAL_DISABILITY_SEVERE	HP_INTELLECTUAL_DISABILITY_SEVERE		325	-0.328329	-1.07933	0.32963	1	1	3254	tags=14%, list=16%, signal=16%
GO_REGULATION_OF_GLUTAMATE_SECRETION	GO_REGULATION_OF_GLUTAMATE_SECRETION		15	-0.590488	-1.07924	0.349328	1	1	1065	tags=27%, list=5%, signal=28%
GO_REGULATION_OF_ALPHA_BETA_T_CELL_DIFFERENTIATION	GO_REGULATION_OF_ALPHA_BETA_T_CELL_DIFFERENTIATION		63	-0.425412	-1.07918	0.366255	1	1	1146	tags=10%, list=6%, signal=10%
HP_HYPODONTIA	HP_HYPODONTIA		157	-0.354032	-1.07869	0.338462	1	1	2178	tags=14%, list=11%, signal=16%
GO_RESPONSE_TO_INTERFERON_ALPHA	GO_RESPONSE_TO_INTERFERON_ALPHA		20	-0.461474	-1.07853	0.437624	1	1	6886	tags=45%, list=35%, signal=69%
HP_ABNORMAL_MORPHOLOGY_OF_MYOCARDIAL_TRABECULAE	HP_ABNORMAL_MORPHOLOGY_OF_MYOCARDIAL_TRABECULAE		17	-0.558733	-1.07846	0.380198	1	1	3126	tags=35%, list=16%, signal=42%
GO_TRANSPORT_VESICLE_MEMBRANE	GO_TRANSPORT_VESICLE_MEMBRANE		199	-0.391784	-1.07837	0.304082	1	1	4291	tags=29%, list=22%, signal=36%
GO_PRIMARY_ALCOHOL_METABOLIC_PROCESS	GO_PRIMARY_ALCOHOL_METABOLIC_PROCESS		94	-0.44464	-1.07831	0.335329	1	1	2993	tags=26%, list=15%, signal=30%
GO_PHOSPHATIDYLINOSITOL_4_PHOSPHATE_BINDING	GO_PHOSPHATIDYLINOSITOL_4_PHOSPHATE_BINDING		27	-0.349198	-1.07811	0.381156	1	1	8676	tags=48%, list=44%, signal=86%
HP_PROGRESSIVE_NIGHT_BLINDNESS	HP_PROGRESSIVE_NIGHT_BLINDNESS		86	-0.428352	-1.07807	0.344538	1	1	5966	tags=45%, list=30%, signal=65%
HP_ABNORMAL_ENDOCARDIUM_MORPHOLOGY	HP_ABNORMAL_ENDOCARDIUM_MORPHOLOGY		51	-0.424277	-1.07782	0.357002	1	1	2629	tags=22%, list=13%, signal=25%
HP_ABNORMAL_EOSINOPHIL_MORPHOLOGY	HP_ABNORMAL_EOSINOPHIL_MORPHOLOGY		51	-0.39257	-1.07767	0.403226	1	1	6338	tags=39%, list=32%, signal=58%
GO_NEUROTRANSMITTER_RECEPTOR_ACTIVITY	GO_NEUROTRANSMITTER_RECEPTOR_ACTIVITY		109	-0.493552	-1.07764	0.309833	1	1	1945	tags=28%, list=10%, signal=31%
GO_POSITIVE_REGULATION_OF_MYELINATION	GO_POSITIVE_REGULATION_OF_MYELINATION		19	-0.50468	-1.07748	0.392354	1	1	3102	tags=32%, list=16%, signal=37%
GO_SLEEP	GO_SLEEP		34	-0.508194	-1.07744	0.313462	1	1	3738	tags=47%, list=19%, signal=58%
GO_OUTER_DYNEIN_ARM_ASSEMBLY	GO_OUTER_DYNEIN_ARM_ASSEMBLY		17	-0.571703	-1.07719	0.379648	1	1	2567	tags=47%, list=13%, signal=54%
GO_POSITIVE_REGULATION_OF_SMALL_GTPASE_MEDIATED_SIGNAL_TRANSDUCTION	GO_POSITIVE_REGULATION_OF_SMALL_GTPASE_MEDIATED_SIGNAL_TRANSDUCTION		74	-0.402704	-1.07709	0.344488	1	1	5167	tags=36%, list=26%, signal=49%
GO_NEGATIVE_REGULATION_OF_MUSCLE_CONTRACTION	GO_NEGATIVE_REGULATION_OF_MUSCLE_CONTRACTION		22	-0.445006	-1.07701	0.373518	1	1	4876	tags=45%, list=25%, signal=60%
HP_X_LINKED_RECESSIVE_INHERITANCE	HP_X_LINKED_RECESSIVE_INHERITANCE		169	-0.37378	-1.07686	0.301294	1	1	3615	tags=20%, list=18%, signal=24%
GO_POLYPEPTIDE_N_ACETYLGALACTOSAMINYLTRANSFERASE_ACTIVITY	GO_POLYPEPTIDE_N_ACETYLGALACTOSAMINYLTRANSFERASE_ACTIVITY		18	-0.492547	-1.07674	0.371769	1	1	4388	tags=50%, list=22%, signal=64%
GO_PROTEIN_PROCESSING	GO_PROTEIN_PROCESSING		212	-0.373409	-1.07662	0.317829	1	1	1550	tags=11%, list=8%, signal=12%
GO_RESPONSE_TO_ORGANOPHOSPHORUS	GO_RESPONSE_TO_ORGANOPHOSPHORUS		133	-0.396367	-1.07646	0.316733	1	1	2937	tags=21%, list=15%, signal=25%
GO_CYTOKINE_SECRETION	GO_CYTOKINE_SECRETION		114	-0.399199	-1.07644	0.338947	1	1	4688	tags=30%, list=24%, signal=39%
GO_PHOSPHORIC_ESTER_HYDROLASE_ACTIVITY	GO_PHOSPHORIC_ESTER_HYDROLASE_ACTIVITY		341	-0.309596	-1.07627	0.325581	1	1	5600	tags=30%, list=28%, signal=41%
HP_DENTAL_MALOCCLUSION	HP_DENTAL_MALOCCLUSION		100	-0.319349	-1.07624	0.341176	1	1	4636	tags=22%, list=23%, signal=29%
GO_PURINERGIC_NUCLEOTIDE_RECEPTOR_SIGNALING_PATHWAY	GO_PURINERGIC_NUCLEOTIDE_RECEPTOR_SIGNALING_PATHWAY		32	-0.483107	-1.07617	0.357143	1	1	713	tags=16%, list=4%, signal=16%
GO_FATTY_ACID_METABOLIC_PROCESS	GO_FATTY_ACID_METABOLIC_PROCESS		374	-0.371023	-1.07615	0.315686	1	1	3922	tags=21%, list=20%, signal=26%
GO_ION_TRANSMEMBRANE_TRANSPORTER_ACTIVITY_PHOSPHORYLATIVE_MECHANISM	GO_ION_TRANSMEMBRANE_TRANSPORTER_ACTIVITY_PHOSPHORYLATIVE_MECHANISM		33	-0.501759	-1.07614	0.369835	1	1	2945	tags=21%, list=15%, signal=25%
GO_SULFOTRANSFERASE_ACTIVITY	GO_SULFOTRANSFERASE_ACTIVITY		52	-0.477295	-1.07613	0.327345	1	1	3198	tags=38%, list=16%, signal=46%
GO_PROTEIN_TETRAMERIZATION	GO_PROTEIN_TETRAMERIZATION		87	-0.421866	-1.07543	0.346774	1	1	2235	tags=15%, list=11%, signal=17%
HP_ABNORMALITY_ON_PULMONARY_FUNCTION_TESTING	HP_ABNORMALITY_ON_PULMONARY_FUNCTION_TESTING		90	-0.387528	-1.07536	0.336673	1	1	3248	tags=22%, list=16%, signal=26%
GO_DORSAL_VENTRAL_NEURAL_TUBE_PATTERNING	GO_DORSAL_VENTRAL_NEURAL_TUBE_PATTERNING		24	-0.49255	-1.07519	0.376866	1	1	1051	tags=13%, list=5%, signal=13%
GO_SPERM_MOTILITY	GO_SPERM_MOTILITY		89	-0.465107	-1.0751	0.331337	1	1	3556	tags=39%, list=18%, signal=48%
GO_GLIAL_CELL_PROLIFERATION	GO_GLIAL_CELL_PROLIFERATION		45	-0.398405	-1.07505	0.349716	1	1	4727	tags=27%, list=24%, signal=35%
GO_OLIGOSACCHARIDE_BINDING	GO_OLIGOSACCHARIDE_BINDING		15	-0.588801	-1.07503	0.38477	1	1	2852	tags=40%, list=14%, signal=47%
GO_NEGATIVE_REGULATION_OF_T_CELL_DIFFERENTIATION	GO_NEGATIVE_REGULATION_OF_T_CELL_DIFFERENTIATION		43	-0.440606	-1.07501	0.382166	1	1	553	tags=9%, list=3%, signal=10%
GO_EMBRYONIC_DIGESTIVE_TRACT_DEVELOPMENT	GO_EMBRYONIC_DIGESTIVE_TRACT_DEVELOPMENT		34	-0.462675	-1.07501	0.337232	1	1	3282	tags=29%, list=17%, signal=35%
GO_POSITIVE_REGULATION_OF_SECRETION	GO_POSITIVE_REGULATION_OF_SECRETION		362	-0.382266	-1.07489	0.305668	1	1	2479	tags=15%, list=13%, signal=17%
GO_CELLULAR_RESPONSE_TO_CALCIUM_ION	GO_CELLULAR_RESPONSE_TO_CALCIUM_ION		81	-0.446731	-1.07485	0.336614	1	1	4093	tags=36%, list=21%, signal=45%
HP_PULMONARY_CYST	HP_PULMONARY_CYST		17	-0.491515	-1.07478	0.414914	1	1	1845	tags=24%, list=9%, signal=26%
GO_REGULATION_OF_HIPPO_SIGNALING	GO_REGULATION_OF_HIPPO_SIGNALING		18	-0.505919	-1.0747	0.39802	1	1	5775	tags=50%, list=29%, signal=71%
GO_GLUTAMATE_SECRETION	GO_GLUTAMATE_SECRETION		44	-0.46738	-1.07455	0.347059	1	1	3634	tags=34%, list=18%, signal=42%
GO_EPITHELIAL_TUBE_FORMATION	GO_EPITHELIAL_TUBE_FORMATION		132	-0.360252	-1.07403	0.360078	1	1	2966	tags=17%, list=15%, signal=19%
HP_RESTRICTIVE_VENTILATORY_DEFECT	HP_RESTRICTIVE_VENTILATORY_DEFECT		65	-0.425736	-1.074	0.360341	1	1	4919	tags=37%, list=25%, signal=49%
GO_ORGANOPHOSPHATE_CATABOLIC_PROCESS	GO_ORGANOPHOSPHATE_CATABOLIC_PROCESS		140	-0.316141	-1.0735	0.320261	1	1	5654	tags=30%, list=29%, signal=42%
GO_REGULATION_OF_PEPTIDE_SECRETION	GO_REGULATION_OF_PEPTIDE_SECRETION		396	-0.367346	-1.07344	0.31405	1	1	4104	tags=23%, list=21%, signal=28%
GO_NEGATIVE_REGULATION_OF_COAGULATION	GO_NEGATIVE_REGULATION_OF_COAGULATION		53	-0.44779	-1.07336	0.354902	1	1	1039	tags=13%, list=5%, signal=14%
GO_NEGATIVE_REGULATION_OF_ENDOCYTOSIS	GO_NEGATIVE_REGULATION_OF_ENDOCYTOSIS		42	-0.419169	-1.07296	0.356455	1	1	296	tags=5%, list=1%, signal=5%
GO_MAMMARY_GLAND_EPITHELIAL_CELL_DIFFERENTIATION	GO_MAMMARY_GLAND_EPITHELIAL_CELL_DIFFERENTIATION		17	-0.532142	-1.07294	0.42	1	1	3282	tags=24%, list=17%, signal=28%
GO_MACROPHAGE_ACTIVATION	GO_MACROPHAGE_ACTIVATION		93	-0.388177	-1.07263	0.347648	1	1	3759	tags=24%, list=19%, signal=29%
GO_REGULATION_OF_ENDOTHELIAL_CELL_MIGRATION	GO_REGULATION_OF_ENDOTHELIAL_CELL_MIGRATION		155	-0.322099	-1.07259	0.360308	1	1	5285	tags=25%, list=27%, signal=34%
HP_GENERALIZED_HYPOPIGMENTATION	HP_GENERALIZED_HYPOPIGMENTATION		33	-0.499997	-1.07257	0.387033	1	1	2359	tags=18%, list=12%, signal=21%
HP_METATARSUS_VALGUS	HP_METATARSUS_VALGUS		19	-0.388824	-1.07251	0.430528	1	1	844	tags=5%, list=4%, signal=5%
GO_SENSORY_PERCEPTION_OF_PAIN	GO_SENSORY_PERCEPTION_OF_PAIN		99	-0.448382	-1.07245	0.31323	1	1	1978	tags=23%, list=10%, signal=26%
HP_AMINOACIDURIA	HP_AMINOACIDURIA		127	-0.351097	-1.07239	0.347917	1	1	1768	tags=7%, list=9%, signal=8%
GO_REGULATION_OF_METAL_ION_TRANSPORT	GO_REGULATION_OF_METAL_ION_TRANSPORT		372	-0.38275	-1.0722	0.297959	1	1	4734	tags=31%, list=24%, signal=41%
GO_SEROTONIN_TRANSPORT	GO_SEROTONIN_TRANSPORT		21	-0.519283	-1.07218	0.352	1	1	3233	tags=43%, list=16%, signal=51%
HP_PETECHIAE	HP_PETECHIAE		45	-0.403372	-1.07215	0.364729	1	1	867	tags=9%, list=4%, signal=9%
GO_REGULATION_OF_MICROTUBULE_POLYMERIZATION	GO_REGULATION_OF_MICROTUBULE_POLYMERIZATION		49	-0.366843	-1.07196	0.376164	1	1	361	tags=4%, list=2%, signal=4%
HP_ABNORMAL_CIRCULATING_IGE_LEVEL	HP_ABNORMAL_CIRCULATING_IGE_LEVEL		27	-0.462065	-1.07132	0.388	1	1	3766	tags=33%, list=19%, signal=41%
GO_POSITIVE_REGULATION_OF_PROTEIN_TYROSINE_KINASE_ACTIVITY	GO_POSITIVE_REGULATION_OF_PROTEIN_TYROSINE_KINASE_ACTIVITY		58	-0.399185	-1.07131	0.382231	1	1	3078	tags=21%, list=16%, signal=24%
HP_CONGESTIVE_HEART_FAILURE	HP_CONGESTIVE_HEART_FAILURE		184	-0.329817	-1.07124	0.363107	1	1	3402	tags=14%, list=17%, signal=17%
GO_PERIKARYON	GO_PERIKARYON		153	-0.43018	-1.07121	0.337864	1	1	3220	tags=28%, list=16%, signal=33%
GO_REGULATION_OF_DENDRITE_DEVELOPMENT	GO_REGULATION_OF_DENDRITE_DEVELOPMENT		152	-0.342468	-1.07082	0.319688	1	1	5158	tags=30%, list=26%, signal=40%
GO_BLASTOCYST_FORMATION	GO_BLASTOCYST_FORMATION		38	-0.448217	-1.07066	0.368313	1	1	1462	tags=11%, list=7%, signal=11%
GO_NEURON_MATURATION	GO_NEURON_MATURATION		46	-0.449775	-1.07042	0.372781	1	1	3339	tags=28%, list=17%, signal=34%
HP_ABNORMAL_MUSCLE_FIBER_MORPHOLOGY	HP_ABNORMAL_MUSCLE_FIBER_MORPHOLOGY		195	-0.346287	-1.07032	0.341463	1	1	2824	tags=14%, list=14%, signal=16%
GO_POSITIVE_REGULATION_OF_SMOOTHENED_SIGNALING_PATHWAY	GO_POSITIVE_REGULATION_OF_SMOOTHENED_SIGNALING_PATHWAY		34	-0.417427	-1.07026	0.379175	1	1	4161	tags=29%, list=21%, signal=37%
GO_NEGATIVE_CHEMOTAXIS	GO_NEGATIVE_CHEMOTAXIS		47	-0.419548	-1.07021	0.371324	1	1	5087	tags=47%, list=26%, signal=63%
HP_ABNORMALITY_OF_FIBULA_MORPHOLOGY	HP_ABNORMALITY_OF_FIBULA_MORPHOLOGY		47	-0.414141	-1.06998	0.353659	1	1	3170	tags=21%, list=16%, signal=25%
GO_POSITIVE_REGULATION_OF_CELL_SUBSTRATE_ADHESION	GO_POSITIVE_REGULATION_OF_CELL_SUBSTRATE_ADHESION		120	-0.3432	-1.06994	0.369942	1	1	4953	tags=28%, list=25%, signal=36%
GO_NEGATIVE_REGULATION_OF_CELLULAR_PROTEIN_LOCALIZATION	GO_NEGATIVE_REGULATION_OF_CELLULAR_PROTEIN_LOCALIZATION		113	-0.328924	-1.06989	0.36673	1	1	1087	tags=6%, list=6%, signal=7%
GO_ASTROCYTE_PROJECTION	GO_ASTROCYTE_PROJECTION		18	-0.554538	-1.06966	0.378543	1	1	1863	tags=33%, list=9%, signal=37%
GO_NEGATIVE_REGULATION_OF_INTERLEUKIN_8_PRODUCTION	GO_NEGATIVE_REGULATION_OF_INTERLEUKIN_8_PRODUCTION		18	-0.519322	-1.06956	0.374517	1	1	4636	tags=33%, list=23%, signal=44%
GO_POSITIVE_REGULATION_OF_CELL_JUNCTION_ASSEMBLY	GO_POSITIVE_REGULATION_OF_CELL_JUNCTION_ASSEMBLY		95	-0.432201	-1.06918	0.332061	1	1	3862	tags=29%, list=20%, signal=36%
HP_MENINGITIS	HP_MENINGITIS		66	-0.438072	-1.06915	0.399168	1	1	4341	tags=29%, list=22%, signal=37%
GO_EXTRINSIC_COMPONENT_OF_MEMBRANE	GO_EXTRINSIC_COMPONENT_OF_MEMBRANE		294	-0.344608	-1.06892	0.319846	1	1	3742	tags=19%, list=19%, signal=23%
GO_REGULATION_OF_CALCIUM_ION_TRANSPORT_INTO_CYTOSOL	GO_REGULATION_OF_CALCIUM_ION_TRANSPORT_INTO_CYTOSOL		96	-0.39333	-1.06892	0.335968	1	1	4333	tags=29%, list=22%, signal=37%
HP_ABNORMALITY_OF_THE_MUSCULATURE_OF_THE_LIMBS	HP_ABNORMALITY_OF_THE_MUSCULATURE_OF_THE_LIMBS		391	-0.338641	-1.06859	0.335893	1	1	2911	tags=14%, list=15%, signal=16%
GO_RESPONSE_TO_INTERLEUKIN_7	GO_RESPONSE_TO_INTERLEUKIN_7		28	-0.425812	-1.06827	0.414634	1	1	5082	tags=25%, list=26%, signal=34%
HP_ABNORMALITY_OF_THE_WING_OF_THE_ILIUM	HP_ABNORMALITY_OF_THE_WING_OF_THE_ILIUM		53	-0.376791	-1.06763	0.390688	1	1	6847	tags=42%, list=35%, signal=63%
GO_CILIUM_ORGANIZATION	GO_CILIUM_ORGANIZATION		364	-0.332887	-1.06761	0.391304	1	1	6152	tags=37%, list=31%, signal=53%
HP_CEREBRAL_CORTICAL_ATROPHY	HP_CEREBRAL_CORTICAL_ATROPHY		251	-0.274409	-1.06758	0.334638	1	1	3918	tags=13%, list=20%, signal=16%
GO_NEGATIVE_REGULATION_OF_BLOOD_VESSEL_DIAMETER	GO_NEGATIVE_REGULATION_OF_BLOOD_VESSEL_DIAMETER		83	-0.440299	-1.06719	0.376471	1	1	3594	tags=28%, list=18%, signal=34%
GO_PROTEIN_PHOSPHATASE_BINDING	GO_PROTEIN_PHOSPHATASE_BINDING		146	-0.298972	-1.06703	0.353755	1	1	4202	tags=15%, list=21%, signal=19%
GO_REGULATION_OF_CALCIUM_ION_DEPENDENT_EXOCYTOSIS	GO_REGULATION_OF_CALCIUM_ION_DEPENDENT_EXOCYTOSIS		41	-0.474854	-1.06676	0.352273	1	1	2457	tags=24%, list=12%, signal=28%
HP_DELAYED_CRANIAL_SUTURE_CLOSURE	HP_DELAYED_CRANIAL_SUTURE_CLOSURE		61	-0.336313	-1.06673	0.401174	1	1	1979	tags=8%, list=10%, signal=9%
HP_ABNORMALITY_OF_THE_STERNUM	HP_ABNORMALITY_OF_THE_STERNUM		397	-0.293338	-1.06663	0.351248	1	1	3615	tags=16%, list=18%, signal=19%
GO_STEM_CELL_DIVISION	GO_STEM_CELL_DIVISION		43	-0.437772	-1.06653	0.390291	1	1	3307	tags=23%, list=17%, signal=28%
GO_NEURON_CELL_CELL_ADHESION	GO_NEURON_CELL_CELL_ADHESION		17	-0.543606	-1.06648	0.369565	1	1	3838	tags=53%, list=19%, signal=66%
GO_POSITIVE_REGULATION_OF_MUSCLE_CONTRACTION	GO_POSITIVE_REGULATION_OF_MUSCLE_CONTRACTION		43	-0.453192	-1.06641	0.351402	1	1	3849	tags=37%, list=19%, signal=46%
GO_SKELETAL_MUSCLE_CONTRACTION	GO_SKELETAL_MUSCLE_CONTRACTION		41	-0.459346	-1.06622	0.359375	1	1	3402	tags=29%, list=17%, signal=35%
GO_ORGANIC_HYDROXY_COMPOUND_TRANSPORT	GO_ORGANIC_HYDROXY_COMPOUND_TRANSPORT		246	-0.415851	-1.06619	0.336576	1	1	3455	tags=28%, list=17%, signal=34%
GO_POSITIVE_REGULATION_OF_T_CELL_MEDIATED_IMMUNITY	GO_POSITIVE_REGULATION_OF_T_CELL_MEDIATED_IMMUNITY		47	-0.408193	-1.06612	0.388769	1	1	1923	tags=13%, list=10%, signal=14%
GO_SMOOTH_MUSCLE_CELL_PROLIFERATION	GO_SMOOTH_MUSCLE_CELL_PROLIFERATION		135	-0.334314	-1.06606	0.363095	1	1	4274	tags=24%, list=22%, signal=30%
GO_REGULATION_OF_PLASMA_LIPOPROTEIN_PARTICLE_LEVELS	GO_REGULATION_OF_PLASMA_LIPOPROTEIN_PARTICLE_LEVELS		87	-0.415647	-1.06595	0.350202	1	1	3471	tags=26%, list=18%, signal=32%
GO_EXTRACELLULAR_MATRIX_STRUCTURAL_CONSTITUENT_CONFERRING_TENSILE_STRENGTH	GO_EXTRACELLULAR_MATRIX_STRUCTURAL_CONSTITUENT_CONFERRING_TENSILE_STRENGTH		41	-0.463308	-1.06595	0.382937	1	1	2801	tags=29%, list=14%, signal=34%
GO_REGENERATION	GO_REGENERATION		186	-0.379514	-1.06591	0.347409	1	1	3102	tags=21%, list=16%, signal=25%
HP_DEHYDRATION	HP_DEHYDRATION		74	-0.451551	-1.06557	0.346154	1	1	1966	tags=20%, list=10%, signal=22%
GO_REGULATION_OF_PROTEIN_TYROSINE_KINASE_ACTIVITY	GO_REGULATION_OF_PROTEIN_TYROSINE_KINASE_ACTIVITY		89	-0.340849	-1.06552	0.373469	1	1	5859	tags=30%, list=30%, signal=43%
HP_CENTRAL_SCOTOMA	HP_CENTRAL_SCOTOMA		43	-0.466515	-1.06524	0.375527	1	1	2359	tags=14%, list=12%, signal=16%
GO_COLLAGEN_ACTIVATED_SIGNALING_PATHWAY	GO_COLLAGEN_ACTIVATED_SIGNALING_PATHWAY		15	-0.519649	-1.06512	0.387352	1	1	1784	tags=20%, list=9%, signal=22%
GO_POSITIVE_REGULATION_OF_PEPTIDYL_TYROSINE_PHOSPHORYLATION	GO_POSITIVE_REGULATION_OF_PEPTIDYL_TYROSINE_PHOSPHORYLATION		189	-0.375935	-1.0651	0.338144	1	1	3571	tags=24%, list=18%, signal=29%
HP_ABNORMAL_URINE_PH	HP_ABNORMAL_URINE_PH		177	-0.323877	-1.0648	0.353783	1	1	1939	tags=7%, list=10%, signal=7%
GO_CELLULAR_RESPONSE_TO_EXTRACELLULAR_STIMULUS	GO_CELLULAR_RESPONSE_TO_EXTRACELLULAR_STIMULUS		240	-0.306515	-1.06455	0.333333	1	1	2591	tags=10%, list=13%, signal=11%
HP_ATTENTION_DEFICIT_HYPERACTIVITY_DISORDER	HP_ATTENTION_DEFICIT_HYPERACTIVITY_DISORDER		230	-0.360855	-1.06453	0.335196	1	1	3247	tags=16%, list=16%, signal=19%
HP_HEPATITIS	HP_HEPATITIS		79	-0.359278	-1.06447	0.402923	1	1	6039	tags=30%, list=31%, signal=44%
HP_ABNORMAL_ATRIOVENTRICULAR_CONDUCTION	HP_ABNORMAL_ATRIOVENTRICULAR_CONDUCTION		66	-0.407052	-1.06431	0.351351	1	1	3091	tags=29%, list=16%, signal=34%
GO_NEGATIVE_REGULATION_OF_CALCIUM_ION_TRANSPORT	GO_NEGATIVE_REGULATION_OF_CALCIUM_ION_TRANSPORT		55	-0.447589	-1.06426	0.37525	1	1	5989	tags=44%, list=30%, signal=62%
GO_INTERLEUKIN_4_PRODUCTION	GO_INTERLEUKIN_4_PRODUCTION		34	-0.438827	-1.06389	0.404661	1	1	4596	tags=38%, list=23%, signal=50%
GO_NEGATIVE_REGULATION_OF_CARDIAC_MUSCLE_TISSUE_DEVELOPMENT	GO_NEGATIVE_REGULATION_OF_CARDIAC_MUSCLE_TISSUE_DEVELOPMENT		34	-0.457556	-1.06381	0.391969	1	1	2493	tags=15%, list=13%, signal=17%
GO_EXTRINSIC_COMPONENT_OF_PLASMA_MEMBRANE	GO_EXTRINSIC_COMPONENT_OF_PLASMA_MEMBRANE		167	-0.367624	-1.06376	0.340426	1	1	3220	tags=20%, list=16%, signal=23%
HP_ABNORMAL_VITREOUS_HUMOR_MORPHOLOGY	HP_ABNORMAL_VITREOUS_HUMOR_MORPHOLOGY		38	-0.463796	-1.0637	0.36	1	1	1833	tags=18%, list=9%, signal=20%
GO_REGULATION_OF_BLOOD_PRESSURE	GO_REGULATION_OF_BLOOD_PRESSURE		180	-0.415082	-1.06364	0.335341	1	1	2955	tags=23%, list=15%, signal=27%
GO_AXIS_ELONGATION	GO_AXIS_ELONGATION		30	-0.44621	-1.06354	0.384191	1	1	4362	tags=50%, list=22%, signal=64%
GO_POSITIVE_REGULATION_OF_DEFENSE_RESPONSE_TO_VIRUS_BY_HOST	GO_POSITIVE_REGULATION_OF_DEFENSE_RESPONSE_TO_VIRUS_BY_HOST		26	-0.474495	-1.06328	0.410204	1	1	2192	tags=15%, list=11%, signal=17%
HP_ABNORMAL_CIRCULATING_NITROGEN_COMPOUND_CONCENTRATION	HP_ABNORMAL_CIRCULATING_NITROGEN_COMPOUND_CONCENTRATION		110	-0.357096	-1.06317	0.379877	1	1	1416	tags=7%, list=7%, signal=8%
GO_ACROSOMAL_MEMBRANE	GO_ACROSOMAL_MEMBRANE		25	-0.530579	-1.06305	0.366142	1	1	4040	tags=40%, list=20%, signal=50%
HP_HEAD_TREMOR	HP_HEAD_TREMOR		25	-0.457628	-1.06292	0.383588	1	1	3821	tags=28%, list=19%, signal=35%
GO_POSITIVE_REGULATION_OF_AXONOGENESIS	GO_POSITIVE_REGULATION_OF_AXONOGENESIS		85	-0.370849	-1.06265	0.363083	1	1	3060	tags=19%, list=15%, signal=22%
GO_CALCIUM_CHANNEL_REGULATOR_ACTIVITY	GO_CALCIUM_CHANNEL_REGULATOR_ACTIVITY		44	-0.477834	-1.06257	0.352227	1	1	862	tags=14%, list=4%, signal=14%
HP_ABNORMALITY_OF_THE_VOICE	HP_ABNORMALITY_OF_THE_VOICE		371	-0.295661	-1.0622	0.344894	1	1	3615	tags=15%, list=18%, signal=18%
HP_MANIA	HP_MANIA		32	-0.37107	-1.0621	0.418216	1	1	7429	tags=44%, list=38%, signal=70%
GO_T_CELL_DIFFERENTIATION_IN_THYMUS	GO_T_CELL_DIFFERENTIATION_IN_THYMUS		75	-0.379713	-1.06203	0.402439	1	1	5082	tags=31%, list=26%, signal=41%
GO_BLOOD_COAGULATION_INTRINSIC_PATHWAY	GO_BLOOD_COAGULATION_INTRINSIC_PATHWAY		18	-0.568671	-1.06197	0.366	1	1	872	tags=28%, list=4%, signal=29%
HP_FATTY_REPLACEMENT_OF_SKELETAL_MUSCLE	HP_FATTY_REPLACEMENT_OF_SKELETAL_MUSCLE		16	-0.504366	-1.06183	0.439759	1	1	1342	tags=13%, list=7%, signal=13%
HP_POLYCYSTIC_KIDNEY_DYSPLASIA	HP_POLYCYSTIC_KIDNEY_DYSPLASIA		43	-0.321984	-1.06172	0.395257	1	1	7337	tags=44%, list=37%, signal=70%
GO_CORECEPTOR_ACTIVITY	GO_CORECEPTOR_ACTIVITY		44	-0.4249	-1.06152	0.385093	1	1	5606	tags=45%, list=28%, signal=63%
GO_POSTSYNAPSE_ORGANIZATION	GO_POSTSYNAPSE_ORGANIZATION		168	-0.38733	-1.06151	0.349146	1	1	4021	tags=26%, list=20%, signal=33%
GO_POSITIVE_REGULATION_OF_NIK_NF_KAPPAB_SIGNALING	GO_POSITIVE_REGULATION_OF_NIK_NF_KAPPAB_SIGNALING		78	-0.345103	-1.06126	0.380198	1	1	3130	tags=17%, list=16%, signal=20%
GO_POSITIVE_REGULATION_OF_EXOCYTOSIS	GO_POSITIVE_REGULATION_OF_EXOCYTOSIS		90	-0.397993	-1.06115	0.372	1	1	1535	tags=11%, list=8%, signal=12%
HP_ABNORMALITY_OF_VITAMIN_METABOLISM	HP_ABNORMALITY_OF_VITAMIN_METABOLISM		53	-0.430262	-1.06109	0.387424	1	1	1939	tags=15%, list=10%, signal=17%
HP_HEPATIC_FAILURE	HP_HEPATIC_FAILURE		142	-0.295727	-1.06106	0.371542	1	1	7203	tags=32%, list=36%, signal=50%
GO_REGULATION_OF_COAGULATION	GO_REGULATION_OF_COAGULATION		86	-0.403053	-1.061	0.368526	1	1	1372	tags=12%, list=7%, signal=12%
GO_MEMBRANE_INVAGINATION	GO_MEMBRANE_INVAGINATION		70	-0.367218	-1.0609	0.375	1	1	7033	tags=39%, list=36%, signal=60%
GO_LIPID_OXIDATION	GO_LIPID_OXIDATION		110	-0.343956	-1.06074	0.356701	1	1	5414	tags=28%, list=27%, signal=39%
GO_MODIFIED_AMINO_ACID_TRANSMEMBRANE_TRANSPORTER_ACTIVITY	GO_MODIFIED_AMINO_ACID_TRANSMEMBRANE_TRANSPORTER_ACTIVITY		20	-0.50762	-1.06066	0.388535	1	1	2295	tags=25%, list=12%, signal=28%
GO_CELL_MATURATION	GO_CELL_MATURATION		170	-0.395882	-1.06065	0.327553	1	1	3420	tags=26%, list=17%, signal=32%
HP_GOITER	HP_GOITER		46	-0.444008	-1.0606	0.365571	1	1	2838	tags=24%, list=14%, signal=28%
GO_RESPONSE_TO_VITAMIN	GO_RESPONSE_TO_VITAMIN		89	-0.387013	-1.06027	0.333959	1	1	2351	tags=16%, list=12%, signal=18%
HP_RESPIRATORY_FAILURE	HP_RESPIRATORY_FAILURE		158	-0.284124	-1.06015	0.368627	1	1	3478	tags=14%, list=18%, signal=17%
GO_POSITIVE_REGULATION_OF_BMP_SIGNALING_PATHWAY	GO_POSITIVE_REGULATION_OF_BMP_SIGNALING_PATHWAY		32	-0.477868	-1.05997	0.391221	1	1	3975	tags=31%, list=20%, signal=39%
HP_SPASTIC_PARAPARESIS	HP_SPASTIC_PARAPARESIS		46	-0.373124	-1.05982	0.394118	1	1	989	tags=4%, list=5%, signal=5%
HP_HYPERLIPOPROTEINEMIA	HP_HYPERLIPOPROTEINEMIA		30	-0.506681	-1.0598	0.396116	1	1	2899	tags=27%, list=15%, signal=31%
HP_GENERALIZED_HYPERPIGMENTATION	HP_GENERALIZED_HYPERPIGMENTATION		44	-0.458688	-1.05976	0.380952	1	1	4275	tags=30%, list=22%, signal=38%
GO_NEGATIVE_REGULATION_OF_EPITHELIAL_CELL_MIGRATION	GO_NEGATIVE_REGULATION_OF_EPITHELIAL_CELL_MIGRATION		67	-0.385136	-1.05971	0.398798	1	1	694	tags=7%, list=4%, signal=8%
GO_I_KAPPAB_KINASE_NF_KAPPAB_SIGNALING	GO_I_KAPPAB_KINASE_NF_KAPPAB_SIGNALING		273	-0.257662	-1.05951	0.383158	1	1	6577	tags=28%, list=33%, signal=42%
HP_ABNORMAL_BLOOD_MONOVALENT_INORGANIC_CATION_CONCENTRATION	HP_ABNORMAL_BLOOD_MONOVALENT_INORGANIC_CATION_CONCENTRATION		101	-0.428506	-1.05938	0.362205	1	1	3086	tags=27%, list=16%, signal=32%
GO_P53_BINDING	GO_P53_BINDING		64	-0.324124	-1.05893	0.38114	1	1	1511	tags=6%, list=8%, signal=7%
GO_REGULATION_OF_PROTEIN_LOCALIZATION_TO_PLASMA_MEMBRANE	GO_REGULATION_OF_PROTEIN_LOCALIZATION_TO_PLASMA_MEMBRANE		99	-0.325783	-1.0585	0.370968	1	1	5464	tags=25%, list=28%, signal=35%
GO_LIPID_LOCALIZATION	GO_LIPID_LOCALIZATION		403	-0.370004	-1.0584	0.330612	1	1	3471	tags=20%, list=18%, signal=23%
GO_T_HELPER_17_TYPE_IMMUNE_RESPONSE	GO_T_HELPER_17_TYPE_IMMUNE_RESPONSE		30	-0.470924	-1.05833	0.423529	1	1	3804	tags=27%, list=19%, signal=33%
GO_RESPONSE_TO_CAFFEINE	GO_RESPONSE_TO_CAFFEINE		17	-0.495268	-1.058	0.425819	1	1	3329	tags=35%, list=17%, signal=42%
GO_C_ACYLTRANSFERASE_ACTIVITY	GO_C_ACYLTRANSFERASE_ACTIVITY		20	-0.546875	-1.0579	0.384929	1	1	2110	tags=30%, list=11%, signal=34%
GO_ORGANIC_HYDROXY_COMPOUND_BIOSYNTHETIC_PROCESS	GO_ORGANIC_HYDROXY_COMPOUND_BIOSYNTHETIC_PROCESS		247	-0.371071	-1.0578	0.354331	1	1	2905	tags=15%, list=15%, signal=17%
HP_PULMONARY_FIBROSIS	HP_PULMONARY_FIBROSIS		57	-0.430858	-1.05737	0.361829	1	1	2316	tags=21%, list=12%, signal=24%
GO_EXOCYST	GO_EXOCYST		16	-0.371648	-1.05727	0.416988	1	1	2449	tags=13%, list=12%, signal=14%
GO_MULTICELLULAR_ORGANISMAL_MOVEMENT	GO_MULTICELLULAR_ORGANISMAL_MOVEMENT		53	-0.439386	-1.05721	0.366599	1	1	3402	tags=25%, list=17%, signal=30%
GO_ORGANIC_CATION_TRANSMEMBRANE_TRANSPORTER_ACTIVITY	GO_ORGANIC_CATION_TRANSMEMBRANE_TRANSPORTER_ACTIVITY		24	-0.511681	-1.05703	0.372984	1	1	4019	tags=46%, list=20%, signal=57%
HP_HAMMERTOE	HP_HAMMERTOE		37	-0.390743	-1.05673	0.41502	1	1	2897	tags=14%, list=15%, signal=16%
GO_GTP_METABOLIC_PROCESS	GO_GTP_METABOLIC_PROCESS		23	-0.344961	-1.0567	0.38664	1	1	1659	tags=13%, list=8%, signal=14%
GO_ACTIVATING_TRANSCRIPTION_FACTOR_BINDING	GO_ACTIVATING_TRANSCRIPTION_FACTOR_BINDING		79	-0.431564	-1.05666	0.372361	1	1	3829	tags=22%, list=19%, signal=27%
GO_NEGATIVE_REGULATION_OF_FATTY_ACID_BIOSYNTHETIC_PROCESS	GO_NEGATIVE_REGULATION_OF_FATTY_ACID_BIOSYNTHETIC_PROCESS		15	-0.541814	-1.05666	0.417323	1	1	366	tags=13%, list=2%, signal=14%
GO_TOXIN_TRANSPORT	GO_TOXIN_TRANSPORT		41	-0.410578	-1.05644	0.395492	1	1	1145	tags=7%, list=6%, signal=8%
HP_STATUS_EPILEPTICUS	HP_STATUS_EPILEPTICUS		114	-0.398438	-1.05643	0.367113	1	1	3247	tags=22%, list=16%, signal=26%
GO_NUCLEAR_OUTER_MEMBRANE	GO_NUCLEAR_OUTER_MEMBRANE		27	-0.47383	-1.05622	0.405797	1	1	2128	tags=15%, list=11%, signal=17%
HP_ABNORMAL_QT_INTERVAL	HP_ABNORMAL_QT_INTERVAL		55	-0.439938	-1.05609	0.373333	1	1	4123	tags=36%, list=21%, signal=46%
HP_PES_CAVUS	HP_PES_CAVUS		219	-0.32494	-1.056	0.344294	1	1	3363	tags=13%, list=17%, signal=16%
GO_REGULATION_OF_PROTEIN_DEPHOSPHORYLATION	GO_REGULATION_OF_PROTEIN_DEPHOSPHORYLATION		134	-0.304199	-1.05595	0.38716	1	1	4223	tags=16%, list=21%, signal=21%
GO_POSITIVE_REGULATION_OF_CANONICAL_WNT_SIGNALING_PATHWAY	GO_POSITIVE_REGULATION_OF_CANONICAL_WNT_SIGNALING_PATHWAY		145	-0.309016	-1.05593	0.373308	1	1	2834	tags=11%, list=14%, signal=13%
GO_SEMI_LUNAR_VALVE_DEVELOPMENT	GO_SEMI_LUNAR_VALVE_DEVELOPMENT		37	-0.41422	-1.05575	0.394531	1	1	3830	tags=24%, list=19%, signal=30%
GO_REGULATION_OF_INSULIN_SECRETION	GO_REGULATION_OF_INSULIN_SECRETION		176	-0.39775	-1.0557	0.352031	1	1	2433	tags=17%, list=12%, signal=19%
GO_LONG_CHAIN_FATTY_ACID_TRANSPORTER_ACTIVITY	GO_LONG_CHAIN_FATTY_ACID_TRANSPORTER_ACTIVITY		17	-0.503252	-1.05566	0.43074	1	1	4170	tags=47%, list=21%, signal=60%
GO_PLASMA_MEMBRANE_PHOSPHOLIPID_SCRAMBLING	GO_PLASMA_MEMBRANE_PHOSPHOLIPID_SCRAMBLING		17	-0.545977	-1.05553	0.38477	1	1	3699	tags=35%, list=19%, signal=43%
HP_ABNORMAL_LACRIMAL_DUCT_MORPHOLOGY	HP_ABNORMAL_LACRIMAL_DUCT_MORPHOLOGY		30	-0.474156	-1.05549	0.40668	1	1	4414	tags=30%, list=22%, signal=39%
GO_NEGATIVE_REGULATION_OF_MACROAUTOPHAGY	GO_NEGATIVE_REGULATION_OF_MACROAUTOPHAGY		32	-0.25091	-1.05529	0.32008	1	1	9237	tags=47%, list=47%, signal=88%
GO_MYELOID_DENDRITIC_CELL_DIFFERENTIATION	GO_MYELOID_DENDRITIC_CELL_DIFFERENTIATION		18	-0.481018	-1.05525	0.412998	1	1	4165	tags=28%, list=21%, signal=35%
GO_NEGATIVE_REGULATION_OF_CELLULAR_RESPONSE_TO_TRANSFORMING_GROWTH_FACTOR_BETA_STIMULUS	GO_NEGATIVE_REGULATION_OF_CELLULAR_RESPONSE_TO_TRANSFORMING_GROWTH_FACTOR_BETA_STIMULUS		81	-0.358582	-1.05492	0.352227	1	1	5755	tags=32%, list=29%, signal=45%
GO_REGULATION_OF_CARDIAC_MUSCLE_TISSUE_DEVELOPMENT	GO_REGULATION_OF_CARDIAC_MUSCLE_TISSUE_DEVELOPMENT		81	-0.397843	-1.05477	0.369524	1	1	3389	tags=21%, list=17%, signal=25%
GO_MULTICELLULAR_ORGANISM_GROWTH	GO_MULTICELLULAR_ORGANISM_GROWTH		146	-0.365424	-1.05469	0.338677	1	1	3683	tags=21%, list=19%, signal=26%
HP_DEEP_PLANTAR_CREASES	HP_DEEP_PLANTAR_CREASES		18	-0.52736	-1.05459	0.47012	1	1	4067	tags=22%, list=21%, signal=28%
HP_TRUNCAL_ATAXIA	HP_TRUNCAL_ATAXIA		47	-0.435654	-1.05452	0.403884	1	1	2228	tags=19%, list=11%, signal=22%
GO_CLATHRIN_BINDING	GO_CLATHRIN_BINDING		64	-0.433607	-1.05438	0.369524	1	1	2495	tags=17%, list=13%, signal=20%
HP_DOWN_SLOPING_SHOULDERS	HP_DOWN_SLOPING_SHOULDERS		31	-0.39703	-1.05431	0.43346	1	1	5103	tags=29%, list=26%, signal=39%
GO_PYRIMIDINE_NUCLEOSIDE_CATABOLIC_PROCESS	GO_PYRIMIDINE_NUCLEOSIDE_CATABOLIC_PROCESS		23	-0.508405	-1.05426	0.405295	1	1	384	tags=13%, list=2%, signal=13%
HP_XANTHOMATOSIS	HP_XANTHOMATOSIS		27	-0.508349	-1.05414	0.381503	1	1	2899	tags=30%, list=15%, signal=35%
GO_REGULATION_OF_MACROPHAGE_ACTIVATION	GO_REGULATION_OF_MACROPHAGE_ACTIVATION		52	-0.410035	-1.05406	0.403162	1	1	3526	tags=23%, list=18%, signal=28%
GO_EMBRYONIC_HINDLIMB_MORPHOGENESIS	GO_EMBRYONIC_HINDLIMB_MORPHOGENESIS		29	-0.466434	-1.05381	0.375494	1	1	3830	tags=38%, list=19%, signal=47%
HP_AUTISTIC_BEHAVIOR	HP_AUTISTIC_BEHAVIOR		431	-0.313942	-1.05368	0.356604	1	1	3996	tags=17%, list=20%, signal=21%
HP_LIMITED_KNEE_EXTENSION	HP_LIMITED_KNEE_EXTENSION		16	-0.550946	-1.05356	0.405405	1	1	2243	tags=31%, list=11%, signal=35%
GO_REGULATION_OF_PROTEIN_DEACETYLATION	GO_REGULATION_OF_PROTEIN_DEACETYLATION		44	-0.33979	-1.05348	0.391039	1	1	2837	tags=14%, list=14%, signal=16%
GO_MOTILE_CILIUM_ASSEMBLY	GO_MOTILE_CILIUM_ASSEMBLY		22	-0.499268	-1.0533	0.399577	1	1	4902	tags=64%, list=25%, signal=85%
GO_POSITIVE_REGULATION_OF_CHEMOTAXIS	GO_POSITIVE_REGULATION_OF_CHEMOTAXIS		141	-0.374258	-1.05322	0.394	1	1	3688	tags=21%, list=19%, signal=26%
HP_LEFT_VENTRICULAR_HYPERTROPHY	HP_LEFT_VENTRICULAR_HYPERTROPHY		74	-0.382855	-1.05313	0.380952	1	1	4978	tags=24%, list=25%, signal=32%
HP_PROGRESSIVE_GAIT_ATAXIA	HP_PROGRESSIVE_GAIT_ATAXIA		27	-0.489094	-1.05307	0.401163	1	1	2243	tags=19%, list=11%, signal=21%
GO_TRANSPORT_VESICLE	GO_TRANSPORT_VESICLE		394	-0.351782	-1.05299	0.353175	1	1	4291	tags=23%, list=22%, signal=29%
GO_POSITIVE_CHEMOTAXIS	GO_POSITIVE_CHEMOTAXIS		63	-0.418806	-1.05288	0.407767	1	1	4218	tags=30%, list=21%, signal=38%
GO_METANEPHROS_DEVELOPMENT	GO_METANEPHROS_DEVELOPMENT		91	-0.4123	-1.05269	0.355422	1	1	2926	tags=30%, list=15%, signal=35%
GO_TOOTH_MINERALIZATION	GO_TOOTH_MINERALIZATION		21	-0.499415	-1.05255	0.373518	1	1	1662	tags=19%, list=8%, signal=21%
HP_EPIPHYSEAL_STIPPLING	HP_EPIPHYSEAL_STIPPLING		31	-0.305131	-1.05235	0.409901	1	1	3683	tags=13%, list=19%, signal=16%
HP_ACCELERATED_SKELETAL_MATURATION	HP_ACCELERATED_SKELETAL_MATURATION		61	-0.381429	-1.05187	0.372781	1	1	4178	tags=25%, list=21%, signal=31%
HP_RECURRENT_INFECTION_OF_THE_GASTROINTESTINAL_TRACT	HP_RECURRENT_INFECTION_OF_THE_GASTROINTESTINAL_TRACT		29	-0.455155	-1.05174	0.434608	1	1	1125	tags=7%, list=6%, signal=7%
HP_ABNORMAL_BRAIN_POSITRON_EMISSION_TOMOGRAPHY	HP_ABNORMAL_BRAIN_POSITRON_EMISSION_TOMOGRAPHY		29	-0.405449	-1.05163	0.442529	1	1	3185	tags=14%, list=16%, signal=16%
HP_ABNORMALITY_OF_THE_INTRINSIC_PATHWAY	HP_ABNORMALITY_OF_THE_INTRINSIC_PATHWAY		27	-0.477368	-1.05159	0.41498	1	1	872	tags=7%, list=4%, signal=8%
GO_APOPTOTIC_PROCESS_INVOLVED_IN_DEVELOPMENT	GO_APOPTOTIC_PROCESS_INVOLVED_IN_DEVELOPMENT		37	-0.469317	-1.05149	0.387476	1	1	2951	tags=27%, list=15%, signal=32%
GO_SYNAPSE_MATURATION	GO_SYNAPSE_MATURATION		25	-0.488851	-1.0513	0.411765	1	1	2146	tags=24%, list=11%, signal=27%
GO_REGULATION_OF_MORPHOGENESIS_OF_A_BRANCHING_STRUCTURE	GO_REGULATION_OF_MORPHOGENESIS_OF_A_BRANCHING_STRUCTURE		56	-0.420433	-1.05129	0.384016	1	1	4083	tags=39%, list=21%, signal=49%
GO_ORGANIC_ACID_CATABOLIC_PROCESS	GO_ORGANIC_ACID_CATABOLIC_PROCESS		273	-0.33247	-1.05069	0.341085	1	1	4907	tags=25%, list=25%, signal=33%
HP_ABNORMAL_MOTOR_NERVE_CONDUCTION_VELOCITY	HP_ABNORMAL_MOTOR_NERVE_CONDUCTION_VELOCITY		45	-0.335942	-1.05029	0.406375	1	1	4025	tags=16%, list=20%, signal=19%
GO_CELL_MATRIX_ADHESION	GO_CELL_MATRIX_ADHESION		222	-0.30812	-1.04991	0.365112	1	1	5352	tags=29%, list=27%, signal=39%
GO_SMALL_GTPASE_MEDIATED_SIGNAL_TRANSDUCTION	GO_SMALL_GTPASE_MEDIATED_SIGNAL_TRANSDUCTION		495	-0.258005	-1.04928	0.382937	1	1	5572	tags=27%, list=28%, signal=37%
HP_ABNORMALITY_OF_THE_HUMERUS	HP_ABNORMALITY_OF_THE_HUMERUS		47	-0.424072	-1.04924	0.380478	1	1	2493	tags=19%, list=13%, signal=22%
GO_PHOTORECEPTOR_CELL_MAINTENANCE	GO_PHOTORECEPTOR_CELL_MAINTENANCE		40	-0.488775	-1.04909	0.412	1	1	3842	tags=40%, list=19%, signal=50%
GO_CALCIUM_MEDIATED_SIGNALING_USING_INTRACELLULAR_CALCIUM_SOURCE	GO_CALCIUM_MEDIATED_SIGNALING_USING_INTRACELLULAR_CALCIUM_SOURCE		20	-0.471943	-1.04892	0.414683	1	1	5835	tags=55%, list=30%, signal=78%
GO_NEGATIVE_REGULATION_OF_AUTOPHAGY	GO_NEGATIVE_REGULATION_OF_AUTOPHAGY		79	-0.344705	-1.0489	0.405458	1	1	1129	tags=5%, list=6%, signal=5%
GO_ORGANIC_HYDROXY_COMPOUND_TRANSMEMBRANE_TRANSPORTER_ACTIVITY	GO_ORGANIC_HYDROXY_COMPOUND_TRANSMEMBRANE_TRANSPORTER_ACTIVITY		48	-0.479027	-1.04862	0.368852	1	1	2479	tags=35%, list=13%, signal=40%
GO_CILIARY_MEMBRANE	GO_CILIARY_MEMBRANE		71	-0.424395	-1.04851	0.382	1	1	4731	tags=35%, list=24%, signal=46%
GO_NEGATIVE_REGULATION_OF_PROTEIN_DEPHOSPHORYLATION	GO_NEGATIVE_REGULATION_OF_PROTEIN_DEPHOSPHORYLATION		61	-0.372607	-1.0485	0.380855	1	1	2351	tags=15%, list=12%, signal=17%
HP_SYSTEMIC_LUPUS_ERYTHEMATOSUS	HP_SYSTEMIC_LUPUS_ERYTHEMATOSUS		30	-0.419239	-1.04839	0.430642	1	1	6876	tags=47%, list=35%, signal=71%
HP_MUSCLE_ABNORMALITY_RELATED_TO_MITOCHONDRIAL_DYSFUNCTION	HP_MUSCLE_ABNORMALITY_RELATED_TO_MITOCHONDRIAL_DYSFUNCTION		64	-0.323488	-1.04837	0.429752	1	1	20	tags=2%, list=0%, signal=2%
GO_REGULATION_OF_SYNAPTIC_VESICLE_EXOCYTOSIS	GO_REGULATION_OF_SYNAPTIC_VESICLE_EXOCYTOSIS		78	-0.444152	-1.04822	0.378378	1	1	1535	tags=17%, list=8%, signal=18%
GO_REPLACEMENT_OSSIFICATION	GO_REPLACEMENT_OSSIFICATION		28	-0.41577	-1.04742	0.414538	1	1	4012	tags=39%, list=20%, signal=49%
GO_IMMUNE_RESPONSE_REGULATING_SIGNALING_PATHWAY	GO_IMMUNE_RESPONSE_REGULATING_SIGNALING_PATHWAY		389	-0.319652	-1.04678	0.388889	1	1	5530	tags=28%, list=28%, signal=38%
GO_TRANSFERASE_ACTIVITY_TRANSFERRING_SULFUR_CONTAINING_GROUPS	GO_TRANSFERASE_ACTIVITY_TRANSFERRING_SULFUR_CONTAINING_GROUPS		70	-0.435414	-1.04677	0.379242	1	1	3198	tags=30%, list=16%, signal=36%
HP_THIN_VERMILION_BORDER	HP_THIN_VERMILION_BORDER		279	-0.278838	-1.04668	0.382692	1	1	4236	tags=16%, list=21%, signal=20%
GO_CHLORIDE_TRANSMEMBRANE_TRANSPORTER_ACTIVITY	GO_CHLORIDE_TRANSMEMBRANE_TRANSPORTER_ACTIVITY		100	-0.451981	-1.04656	0.375	1	1	3783	tags=39%, list=19%, signal=48%
HP_IRRITABILITY	HP_IRRITABILITY		143	-0.334076	-1.04635	0.393939	1	1	2258	tags=10%, list=11%, signal=11%
HP_HOARSE_VOICE	HP_HOARSE_VOICE		70	-0.315156	-1.04626	0.415584	1	1	3615	tags=14%, list=18%, signal=17%
HP_SPASTIC_TETRAPARESIS	HP_SPASTIC_TETRAPARESIS		46	-0.368613	-1.04617	0.423664	1	1	3314	tags=17%, list=17%, signal=21%
GO_NUCLEAR_ENVELOPE	GO_NUCLEAR_ENVELOPE		448	-0.258907	-1.0461	0.369942	1	1	3023	tags=9%, list=15%, signal=10%
HP_ABNORMAL_ANATOMIC_LOCATION_OF_THE_HEART	HP_ABNORMAL_ANATOMIC_LOCATION_OF_THE_HEART		112	-0.40303	-1.04578	0.438247	1	1	4902	tags=38%, list=25%, signal=50%
GO_POSITIVE_REGULATION_OF_B_CELL_MEDIATED_IMMUNITY	GO_POSITIVE_REGULATION_OF_B_CELL_MEDIATED_IMMUNITY		33	-0.452463	-1.04571	0.42449	1	1	712	tags=9%, list=4%, signal=9%
GO_REGULATION_OF_POTASSIUM_ION_TRANSMEMBRANE_TRANSPORTER_ACTIVITY	GO_REGULATION_OF_POTASSIUM_ION_TRANSMEMBRANE_TRANSPORTER_ACTIVITY		56	-0.451079	-1.04553	0.378543	1	1	4277	tags=45%, list=22%, signal=57%
GO_SPECIFIC_GRANULE_LUMEN	GO_SPECIFIC_GRANULE_LUMEN		62	-0.437184	-1.04552	0.374257	1	1	5414	tags=32%, list=27%, signal=44%
GO_POSITIVE_REGULATION_OF_ADAPTIVE_IMMUNE_RESPONSE	GO_POSITIVE_REGULATION_OF_ADAPTIVE_IMMUNE_RESPONSE		100	-0.371009	-1.0453	0.42562	1	1	4711	tags=24%, list=24%, signal=31%
GO_MONOCARBOXYLIC_ACID_TRANSPORT	GO_MONOCARBOXYLIC_ACID_TRANSPORT		169	-0.406499	-1.04517	0.365269	1	1	3471	tags=25%, list=18%, signal=31%
GO_POSITIVE_REGULATION_OF_GLIOGENESIS	GO_POSITIVE_REGULATION_OF_GLIOGENESIS		72	-0.383145	-1.04509	0.390782	1	1	1204	tags=13%, list=6%, signal=13%
GO_POSITIVE_REGULATION_OF_TRANSPORTER_ACTIVITY	GO_POSITIVE_REGULATION_OF_TRANSPORTER_ACTIVITY		106	-0.3798	-1.04501	0.377282	1	1	3490	tags=26%, list=18%, signal=32%
GO_DEVELOPMENTAL_CELL_GROWTH	GO_DEVELOPMENTAL_CELL_GROWTH		222	-0.361052	-1.04452	0.388664	1	1	3326	tags=18%, list=17%, signal=22%
GO_ANION_TRANSMEMBRANE_TRANSPORTER_ACTIVITY	GO_ANION_TRANSMEMBRANE_TRANSPORTER_ACTIVITY		349	-0.406425	-1.04442	0.354086	1	1	3699	tags=30%, list=19%, signal=36%
HP_THORACIC_SCOLIOSIS	HP_THORACIC_SCOLIOSIS		40	-0.435446	-1.04423	0.385106	1	1	3248	tags=23%, list=16%, signal=27%
GO_ACTIVIN_RECEPTOR_SIGNALING_PATHWAY	GO_ACTIVIN_RECEPTOR_SIGNALING_PATHWAY		43	-0.478393	-1.04413	0.365269	1	1	1058	tags=16%, list=5%, signal=17%
GO_CARBOHYDRATE_DERIVATIVE_TRANSMEMBRANE_TRANSPORTER_ACTIVITY	GO_CARBOHYDRATE_DERIVATIVE_TRANSMEMBRANE_TRANSPORTER_ACTIVITY		61	-0.434299	-1.04412	0.382294	1	1	901	tags=8%, list=5%, signal=9%
GO_MUCOPOLYSACCHARIDE_METABOLIC_PROCESS	GO_MUCOPOLYSACCHARIDE_METABOLIC_PROCESS		111	-0.35311	-1.04404	0.38523	1	1	3493	tags=20%, list=18%, signal=24%
HP_CLUBBING	HP_CLUBBING		115	-0.391438	-1.04393	0.413442	1	1	2654	tags=25%, list=13%, signal=29%
GO_POSTSYNAPTIC_DENSITY_MEMBRANE	GO_POSTSYNAPTIC_DENSITY_MEMBRANE		89	-0.448118	-1.04392	0.366279	1	1	3087	tags=31%, list=16%, signal=37%
GO_HEART_GROWTH	GO_HEART_GROWTH		90	-0.395965	-1.04385	0.384615	1	1	2656	tags=18%, list=13%, signal=20%
GO_POSITIVE_REGULATION_OF_LIPID_LOCALIZATION	GO_POSITIVE_REGULATION_OF_LIPID_LOCALIZATION		92	-0.402675	-1.04384	0.381148	1	1	3293	tags=23%, list=17%, signal=27%
GO_REGULATION_OF_PRESYNAPSE_ORGANIZATION	GO_REGULATION_OF_PRESYNAPSE_ORGANIZATION		35	-0.511857	-1.04377	0.405458	1	1	3022	tags=31%, list=15%, signal=37%
GO_MICROTUBULE_BASED_MOVEMENT	GO_MICROTUBULE_BASED_MOVEMENT		348	-0.376046	-1.04335	0.370297	1	1	2779	tags=21%, list=14%, signal=24%
GO_ATPASE_ACTIVATOR_ACTIVITY	GO_ATPASE_ACTIVATOR_ACTIVITY		24	-0.440339	-1.04333	0.434783	1	1	1863	tags=8%, list=9%, signal=9%
HP_ABNORMAL_RETINAL_ARTERY_MORPHOLOGY	HP_ABNORMAL_RETINAL_ARTERY_MORPHOLOGY		49	-0.363867	-1.04328	0.417647	1	1	2161	tags=6%, list=11%, signal=7%
GO_DEVELOPMENTAL_INDUCTION	GO_DEVELOPMENTAL_INDUCTION		36	-0.465707	-1.04304	0.399628	1	1	4362	tags=44%, list=22%, signal=57%
GO_NEGATIVE_REGULATION_OF_TRANSPORT	GO_NEGATIVE_REGULATION_OF_TRANSPORT		434	-0.346012	-1.04282	0.375734	1	1	3329	tags=18%, list=17%, signal=21%
GO_NEGATIVE_REGULATION_OF_TRANSPORTER_ACTIVITY	GO_NEGATIVE_REGULATION_OF_TRANSPORTER_ACTIVITY		74	-0.394928	-1.04253	0.369524	1	1	4333	tags=28%, list=22%, signal=36%
HP_PROGRESSIVE_SENSORINEURAL_HEARING_IMPAIRMENT	HP_PROGRESSIVE_SENSORINEURAL_HEARING_IMPAIRMENT		32	-0.453189	-1.04253	0.414062	1	1	1357	tags=13%, list=7%, signal=13%
HP_HYPOKALEMIA	HP_HYPOKALEMIA		59	-0.454254	-1.0425	0.369732	1	1	3086	tags=32%, list=16%, signal=38%
HP_SKELETAL_MUSCLE_ATROPHY	HP_SKELETAL_MUSCLE_ATROPHY		441	-0.266235	-1.04241	0.368217	1	1	3508	tags=12%, list=18%, signal=14%
HP_SUPRANUCLEAR_GAZE_PALSY	HP_SUPRANUCLEAR_GAZE_PALSY		33	-0.273845	-1.0423	0.393281	1	1	6360	tags=33%, list=32%, signal=49%
GO_REGULATION_OF_PEPTIDYL_TYROSINE_PHOSPHORYLATION	GO_REGULATION_OF_PEPTIDYL_TYROSINE_PHOSPHORYLATION		250	-0.343371	-1.04226	0.347826	1	1	4826	tags=29%, list=24%, signal=38%
HP_ABNORMAL_PLATELET_VOLUME	HP_ABNORMAL_PLATELET_VOLUME		21	-0.516298	-1.04209	0.415323	1	1	3732	tags=29%, list=19%, signal=35%
HP_CAVUM_SEPTUM_PELLUCIDUM	HP_CAVUM_SEPTUM_PELLUCIDUM		16	-0.469616	-1.04207	0.458167	1	1	1700	tags=13%, list=9%, signal=14%
HP_DROWSINESS	HP_DROWSINESS		34	-0.484787	-1.04206	0.392276	1	1	3248	tags=26%, list=16%, signal=32%
GO_POSITIVE_REGULATION_OF_LIPID_TRANSPORT	GO_POSITIVE_REGULATION_OF_LIPID_TRANSPORT		69	-0.409444	-1.04202	0.374	1	1	2426	tags=19%, list=12%, signal=21%
GO_VESICLE_DOCKING_INVOLVED_IN_EXOCYTOSIS	GO_VESICLE_DOCKING_INVOLVED_IN_EXOCYTOSIS		44	-0.397623	-1.04187	0.383534	1	1	1183	tags=9%, list=6%, signal=10%
GO_CD4_POSITIVE_OR_CD8_POSITIVE_ALPHA_BETA_T_CELL_LINEAGE_COMMITMENT	GO_CD4_POSITIVE_OR_CD8_POSITIVE_ALPHA_BETA_T_CELL_LINEAGE_COMMITMENT		22	-0.470105	-1.04171	0.439271	1	1	5707	tags=45%, list=29%, signal=64%
GO_PHENOL_CONTAINING_COMPOUND_BIOSYNTHETIC_PROCESS	GO_PHENOL_CONTAINING_COMPOUND_BIOSYNTHETIC_PROCESS		44	-0.476237	-1.04148	0.382463	1	1	1614	tags=23%, list=8%, signal=25%
HP_BULBAR_PALSY	HP_BULBAR_PALSY		41	-0.410505	-1.04108	0.387674	1	1	1786	tags=15%, list=9%, signal=16%
GO_COLLAGEN_TRIMER	GO_COLLAGEN_TRIMER		87	-0.408393	-1.04107	0.385496	1	1	3890	tags=37%, list=20%, signal=46%
GO_PURINE_CONTAINING_COMPOUND_CATABOLIC_PROCESS	GO_PURINE_CONTAINING_COMPOUND_CATABOLIC_PROCESS		49	-0.363309	-1.04104	0.395582	1	1	5796	tags=41%, list=29%, signal=58%
GO_CARDIAC_CHAMBER_MORPHOGENESIS	GO_CARDIAC_CHAMBER_MORPHOGENESIS		125	-0.374243	-1.04104	0.382129	1	1	3830	tags=28%, list=19%, signal=35%
HP_NEOPLASM_OF_HEAD_AND_NECK	HP_NEOPLASM_OF_HEAD_AND_NECK		22	-0.423881	-1.0403	0.431138	1	1	984	tags=9%, list=5%, signal=10%
GO_REGULATION_OF_SYNAPTIC_VESICLE_RECYCLING	GO_REGULATION_OF_SYNAPTIC_VESICLE_RECYCLING		25	-0.410621	-1.04022	0.466793	1	1	3899	tags=24%, list=20%, signal=30%
GO_FIBRINOLYSIS	GO_FIBRINOLYSIS		26	-0.503294	-1.04009	0.38809	1	1	1039	tags=23%, list=5%, signal=24%
HP_PULMONARY_EMBOLISM	HP_PULMONARY_EMBOLISM		36	-0.454399	-1.04008	0.380952	1	1	2602	tags=22%, list=13%, signal=26%
GO_CHEMOSENSORY_BEHAVIOR	GO_CHEMOSENSORY_BEHAVIOR		17	-0.535769	-1.03993	0.397661	1	1	71	tags=12%, list=0%, signal=12%
HP_CORONARY_ARTERY_ATHEROSCLEROSIS	HP_CORONARY_ARTERY_ATHEROSCLEROSIS		38	-0.434507	-1.03987	0.406375	1	1	4165	tags=29%, list=21%, signal=37%
GO_REGULATION_OF_THE_FORCE_OF_HEART_CONTRACTION	GO_REGULATION_OF_THE_FORCE_OF_HEART_CONTRACTION		26	-0.501035	-1.03962	0.40121	1	1	1582	tags=23%, list=8%, signal=25%
GO_ODONTOGENESIS_OF_DENTIN_CONTAINING_TOOTH	GO_ODONTOGENESIS_OF_DENTIN_CONTAINING_TOOTH		88	-0.422572	-1.03955	0.37721	1	1	1937	tags=17%, list=10%, signal=19%
GO_ORGAN_INDUCTION	GO_ORGAN_INDUCTION		24	-0.495278	-1.03953	0.418519	1	1	4362	tags=54%, list=22%, signal=69%
GO_DETECTION_OF_CHEMICAL_STIMULUS_INVOLVED_IN_SENSORY_PERCEPTION_OF_TASTE	GO_DETECTION_OF_CHEMICAL_STIMULUS_INVOLVED_IN_SENSORY_PERCEPTION_OF_TASTE		42	-0.50798	-1.03906	0.395112	1	1	3406	tags=43%, list=17%, signal=52%
GO_MICROBODY_LUMEN	GO_MICROBODY_LUMEN		52	-0.395115	-1.03885	0.388994	1	1	4838	tags=25%, list=24%, signal=33%
GO_TUMOR_NECROSIS_FACTOR_BIOSYNTHETIC_PROCESS	GO_TUMOR_NECROSIS_FACTOR_BIOSYNTHETIC_PROCESS		35	-0.457651	-1.03865	0.41483	1	1	2217	tags=20%, list=11%, signal=22%
GO_SNARE_BINDING	GO_SNARE_BINDING		113	-0.381154	-1.03841	0.374494	1	1	3705	tags=18%, list=19%, signal=22%
GO_CARDIOCYTE_DIFFERENTIATION	GO_CARDIOCYTE_DIFFERENTIATION		134	-0.380449	-1.03838	0.376278	1	1	3830	tags=27%, list=19%, signal=33%
GO_DIVALENT_INORGANIC_CATION_TRANSPORT	GO_DIVALENT_INORGANIC_CATION_TRANSPORT		454	-0.369185	-1.03833	0.365657	1	1	4104	tags=25%, list=21%, signal=31%
HP_SPINAL_CORD_COMPRESSION	HP_SPINAL_CORD_COMPRESSION		20	-0.426705	-1.03822	0.438835	1	1	7216	tags=50%, list=37%, signal=79%
GO_POSITIVE_REGULATION_OF_VASCULAR_PERMEABILITY	GO_POSITIVE_REGULATION_OF_VASCULAR_PERMEABILITY		17	-0.381455	-1.03813	0.447106	1	1	3264	tags=18%, list=17%, signal=21%
GO_GLUTAMATE_RECEPTOR_SIGNALING_PATHWAY	GO_GLUTAMATE_RECEPTOR_SIGNALING_PATHWAY		100	-0.444715	-1.03783	0.362949	1	1	2070	tags=25%, list=10%, signal=28%
GO_REGULATION_OF_BICELLULAR_TIGHT_JUNCTION_ASSEMBLY	GO_REGULATION_OF_BICELLULAR_TIGHT_JUNCTION_ASSEMBLY		23	-0.297606	-1.03782	0.400802	1	1	8311	tags=61%, list=42%, signal=105%
GO_REGULATION_OF_AUTOPHAGY	GO_REGULATION_OF_AUTOPHAGY		335	-0.212299	-1.03778	0.38833	1	1	5793	tags=19%, list=29%, signal=26%
HP_REDUCED_CONSCIOUSNESS_CONFUSION	HP_REDUCED_CONSCIOUSNESS_CONFUSION		309	-0.33233	-1.03745	0.391218	1	1	3248	tags=14%, list=16%, signal=16%
GO_OSSIFICATION	GO_OSSIFICATION		383	-0.334873	-1.03742	0.395626	1	1	3889	tags=21%, list=20%, signal=26%
GO_RIBOSOME_BINDING	GO_RIBOSOME_BINDING		51	-0.284808	-1.03729	0.428854	1	1	1671	tags=4%, list=8%, signal=4%
GO_NEGATIVE_REGULATION_OF_ORGANIC_ACID_TRANSPORT	GO_NEGATIVE_REGULATION_OF_ORGANIC_ACID_TRANSPORT		22	-0.539776	-1.03711	0.389414	1	1	1065	tags=18%, list=5%, signal=19%
GO_CHEMOKINE_BIOSYNTHETIC_PROCESS	GO_CHEMOKINE_BIOSYNTHETIC_PROCESS		16	-0.518939	-1.03696	0.453061	1	1	4751	tags=44%, list=24%, signal=58%
HP_DYSPHAGIA	HP_DYSPHAGIA		329	-0.301584	-1.03679	0.384466	1	1	4342	tags=18%, list=22%, signal=22%
GO_NEUROPEPTIDE_BINDING	GO_NEUROPEPTIDE_BINDING		26	-0.515985	-1.03679	0.380952	1	1	2306	tags=35%, list=12%, signal=39%
HP_ABNORMALITY_OF_FACIAL_SOFT_TISSUE	HP_ABNORMALITY_OF_FACIAL_SOFT_TISSUE		378	-0.301985	-1.03674	0.360236	1	1	4025	tags=16%, list=20%, signal=20%
GO_CAMERA_TYPE_EYE_MORPHOGENESIS	GO_CAMERA_TYPE_EYE_MORPHOGENESIS		123	-0.388943	-1.03667	0.373333	1	1	2666	tags=22%, list=13%, signal=25%
GO_CATALYTIC_ACTIVITY_ACTING_ON_A_GLYCOPROTEIN	GO_CATALYTIC_ACTIVITY_ACTING_ON_A_GLYCOPROTEIN		22	-0.445233	-1.03634	0.425926	1	1	4022	tags=27%, list=20%, signal=34%
GO_GLIAL_CELL_DIFFERENTIATION	GO_GLIAL_CELL_DIFFERENTIATION		223	-0.354847	-1.03633	0.373254	1	1	2926	tags=19%, list=15%, signal=22%
HP_ACANTHOSIS_NIGRICANS	HP_ACANTHOSIS_NIGRICANS		38	-0.391225	-1.0363	0.412574	1	1	1979	tags=16%, list=10%, signal=18%
GO_REGULATION_OF_EPITHELIAL_CELL_MIGRATION	GO_REGULATION_OF_EPITHELIAL_CELL_MIGRATION		217	-0.303484	-1.03625	0.399621	1	1	5285	tags=24%, list=27%, signal=33%
GO_POSITIVE_REGULATION_OF_ANTIGEN_RECEPTOR_MEDIATED_SIGNALING_PATHWAY	GO_POSITIVE_REGULATION_OF_ANTIGEN_RECEPTOR_MEDIATED_SIGNALING_PATHWAY		22	-0.423162	-1.03559	0.457317	1	1	7012	tags=55%, list=36%, signal=84%
HP_BROAD_PALM	HP_BROAD_PALM		24	-0.480591	-1.03543	0.425403	1	1	4029	tags=29%, list=20%, signal=37%
HP_ABNORMALITY_OF_BLOOD_VOLUME_HOMEOSTASIS	HP_ABNORMALITY_OF_BLOOD_VOLUME_HOMEOSTASIS		34	-0.479629	-1.03529	0.405354	1	1	2937	tags=26%, list=15%, signal=31%
GO_L_AMINO_ACID_TRANSMEMBRANE_TRANSPORTER_ACTIVITY	GO_L_AMINO_ACID_TRANSMEMBRANE_TRANSPORTER_ACTIVITY		55	-0.444744	-1.03497	0.395582	1	1	3634	tags=33%, list=18%, signal=40%
GO_GLUTAMATE_METABOLIC_PROCESS	GO_GLUTAMATE_METABOLIC_PROCESS		32	-0.452104	-1.03459	0.394628	1	1	2205	tags=19%, list=11%, signal=21%
GO_CLUSTER_OF_ACTIN_BASED_CELL_PROJECTIONS	GO_CLUSTER_OF_ACTIN_BASED_CELL_PROJECTIONS		154	-0.416734	-1.0345	0.39759	1	1	3176	tags=25%, list=16%, signal=29%
GO_LIPID_MODIFICATION	GO_LIPID_MODIFICATION		250	-0.315094	-1.03448	0.383399	1	1	4907	tags=24%, list=25%, signal=32%
GO_REGULATION_OF_NEUROTRANSMITTER_LEVELS	GO_REGULATION_OF_NEUROTRANSMITTER_LEVELS		230	-0.397911	-1.03424	0.395669	1	1	3715	tags=29%, list=19%, signal=35%
GO_NEGATIVE_REGULATION_OF_INTRACELLULAR_PROTEIN_TRANSPORT	GO_NEGATIVE_REGULATION_OF_INTRACELLULAR_PROTEIN_TRANSPORT		43	-0.383122	-1.03398	0.424658	1	1	4953	tags=23%, list=25%, signal=31%
HP_CIRRHOSIS	HP_CIRRHOSIS		130	-0.282138	-1.03391	0.401961	1	1	4138	tags=15%, list=21%, signal=18%
GO_REGULATION_OF_DEVELOPMENTAL_GROWTH	GO_REGULATION_OF_DEVELOPMENTAL_GROWTH		325	-0.357387	-1.03385	0.374031	1	1	3571	tags=22%, list=18%, signal=26%
GO_SECRETORY_GRANULE_MEMBRANE	GO_SECRETORY_GRANULE_MEMBRANE		294	-0.334963	-1.03381	0.419922	1	1	4748	tags=24%, list=24%, signal=31%
GO_CELL_CELL_JUNCTION	GO_CELL_CELL_JUNCTION		476	-0.329695	-1.03378	0.371154	1	1	4601	tags=25%, list=23%, signal=32%
GO_UNSATURATED_FATTY_ACID_BIOSYNTHETIC_PROCESS	GO_UNSATURATED_FATTY_ACID_BIOSYNTHETIC_PROCESS		55	-0.382786	-1.03375	0.39596	1	1	1663	tags=13%, list=8%, signal=14%
HP_SPLENOMEGALY	HP_SPLENOMEGALY		325	-0.297171	-1.03349	0.403162	1	1	6607	tags=33%, list=33%, signal=49%
GO_SARCOMERE_ORGANIZATION	GO_SARCOMERE_ORGANIZATION		43	-0.456144	-1.03344	0.406953	1	1	3055	tags=35%, list=15%, signal=41%
GO_DEPHOSPHORYLATION	GO_DEPHOSPHORYLATION		453	-0.281439	-1.03344	0.385519	1	1	5844	tags=27%, list=30%, signal=38%
GO_PEPTIDYL_TYROSINE_MODIFICATION	GO_PEPTIDYL_TYROSINE_MODIFICATION		363	-0.326588	-1.03314	0.387712	1	1	4826	tags=27%, list=24%, signal=35%
HP_OTITIS_MEDIA	HP_OTITIS_MEDIA		216	-0.334619	-1.03303	0.417515	1	1	4919	tags=27%, list=25%, signal=36%
HP_MYALGIA	HP_MYALGIA		133	-0.348813	-1.03297	0.40202	1	1	4407	tags=23%, list=22%, signal=29%
GO_L_ALPHA_AMINO_ACID_TRANSMEMBRANE_TRANSPORT	GO_L_ALPHA_AMINO_ACID_TRANSMEMBRANE_TRANSPORT		57	-0.415021	-1.03291	0.387097	1	1	3634	tags=28%, list=18%, signal=34%
GO_NEURAL_RETINA_DEVELOPMENT	GO_NEURAL_RETINA_DEVELOPMENT		72	-0.454614	-1.03289	0.379798	1	1	2666	tags=32%, list=13%, signal=37%
GO_NUCLEAR_MEMBRANE	GO_NUCLEAR_MEMBRANE		282	-0.247125	-1.03286	0.390244	1	1	3849	tags=11%, list=19%, signal=14%
HP_SEPTO_OPTIC_DYSPLASIA	HP_SEPTO_OPTIC_DYSPLASIA		19	-0.516482	-1.03267	0.412214	1	1	1209	tags=21%, list=6%, signal=22%
GO_MUSCLE_CELL_DIFFERENTIATION	GO_MUSCLE_CELL_DIFFERENTIATION		340	-0.347074	-1.03255	0.397638	1	1	3830	tags=24%, list=19%, signal=29%
HP_PATCHY_HYPOPIGMENTATION_OF_HAIR	HP_PATCHY_HYPOPIGMENTATION_OF_HAIR		18	-0.488796	-1.03255	0.45679	1	1	4714	tags=28%, list=24%, signal=36%
GO_POSTSYNAPTIC_SPECIALIZATION_ASSEMBLY	GO_POSTSYNAPTIC_SPECIALIZATION_ASSEMBLY		20	-0.523191	-1.03252	0.432331	1	1	3186	tags=40%, list=16%, signal=48%
GO_POSITIVE_REGULATION_OF_EPITHELIAL_CELL_MIGRATION	GO_POSITIVE_REGULATION_OF_EPITHELIAL_CELL_MIGRATION		139	-0.315721	-1.03228	0.4294	1	1	6817	tags=35%, list=35%, signal=53%
GO_GLYCOPROTEIN_BIOSYNTHETIC_PROCESS	GO_GLYCOPROTEIN_BIOSYNTHETIC_PROCESS		322	-0.31047	-1.03225	0.379507	1	1	4970	tags=21%, list=25%, signal=28%
GO_ENDOSOMAL_TRANSPORT	GO_ENDOSOMAL_TRANSPORT		221	-0.202924	-1.03224	0.406844	1	1	6349	tags=21%, list=32%, signal=30%
HP_HIGH_FOREHEAD	HP_HIGH_FOREHEAD		212	-0.306729	-1.0321	0.411546	1	1	2258	tags=9%, list=11%, signal=10%
HP_BILATERAL_TONIC_CLONIC_SEIZURE_WITH_FOCAL_ONSET	HP_BILATERAL_TONIC_CLONIC_SEIZURE_WITH_FOCAL_ONSET		15	-0.538703	-1.03198	0.412548	1	1	547	tags=13%, list=3%, signal=14%
GO_CELLULAR_RESPONSE_TO_MECHANICAL_STIMULUS	GO_CELLULAR_RESPONSE_TO_MECHANICAL_STIMULUS		78	-0.327608	-1.03194	0.39413	1	1	3191	tags=14%, list=16%, signal=17%
GO_ANION_CHANNEL_ACTIVITY	GO_ANION_CHANNEL_ACTIVITY		85	-0.448258	-1.03188	0.370301	1	1	2514	tags=28%, list=13%, signal=32%
GO_ORGANIC_ANION_TRANSMEMBRANE_TRANSPORTER_ACTIVITY	GO_ORGANIC_ANION_TRANSMEMBRANE_TRANSPORTER_ACTIVITY		228	-0.393401	-1.03173	0.386139	1	1	3699	tags=28%, list=19%, signal=34%
GO_PRESYNAPTIC_ACTIVE_ZONE	GO_PRESYNAPTIC_ACTIVE_ZONE		74	-0.419473	-1.03168	0.39479	1	1	3655	tags=26%, list=19%, signal=31%
HP_PROLONGED_BLEEDING_TIME	HP_PROLONGED_BLEEDING_TIME		41	-0.418097	-1.03154	0.413519	1	1	3205	tags=20%, list=16%, signal=23%
GO_NEGATIVE_REGULATION_OF_EPIDERMIS_DEVELOPMENT	GO_NEGATIVE_REGULATION_OF_EPIDERMIS_DEVELOPMENT		19	-0.51589	-1.03139	0.410309	1	1	4275	tags=42%, list=22%, signal=54%
HP_RESTLESSNESS	HP_RESTLESSNESS		103	-0.335261	-1.03138	0.425287	1	1	3478	tags=15%, list=18%, signal=18%
GO_PROTEIN_TARGETING_TO_VACUOLE	GO_PROTEIN_TARGETING_TO_VACUOLE		39	-0.235544	-1.03127	0.367188	1	1	6169	tags=23%, list=31%, signal=33%
GO_MORPHOGENESIS_OF_EMBRYONIC_EPITHELIUM	GO_MORPHOGENESIS_OF_EMBRYONIC_EPITHELIUM		150	-0.350261	-1.03121	0.419103	1	1	2966	tags=17%, list=15%, signal=19%
GO_REGULATION_OF_BODY_FLUID_LEVELS	GO_REGULATION_OF_BODY_FLUID_LEVELS		492	-0.356017	-1.03117	0.374745	1	1	5331	tags=32%, list=27%, signal=42%
GO_NADP_BINDING	GO_NADP_BINDING		52	-0.327144	-1.031	0.427419	1	1	4323	tags=21%, list=22%, signal=27%
GO_NEGATIVE_REGULATION_OF_CALCINEURIN_MEDIATED_SIGNALING	GO_NEGATIVE_REGULATION_OF_CALCINEURIN_MEDIATED_SIGNALING		15	-0.516364	-1.0309	0.46	1	1	2319	tags=20%, list=12%, signal=23%
GO_POSITIVE_REGULATION_OF_CHEMOKINE_PRODUCTION	GO_POSITIVE_REGULATION_OF_CHEMOKINE_PRODUCTION		58	-0.421728	-1.03086	0.412916	1	1	3526	tags=28%, list=18%, signal=33%
HP_ABNORMALITY_OF_THE_MIDDLE_EAR	HP_ABNORMALITY_OF_THE_MIDDLE_EAR		443	-0.316817	-1.03052	0.400771	1	1	4275	tags=21%, list=22%, signal=26%
GO_PEPTIDYL_ARGININE_MODIFICATION	GO_PEPTIDYL_ARGININE_MODIFICATION		27	-0.531557	-1.03044	0.425963	1	1	489	tags=11%, list=2%, signal=11%
HP_EEG_WITH_FOCAL_EPILEPTIFORM_DISCHARGES	HP_EEG_WITH_FOCAL_EPILEPTIFORM_DISCHARGES		88	-0.392831	-1.03023	0.424658	1	1	3431	tags=22%, list=17%, signal=26%
GO_REGULATION_OF_OXIDOREDUCTASE_ACTIVITY	GO_REGULATION_OF_OXIDOREDUCTASE_ACTIVITY		102	-0.365987	-1.02992	0.397638	1	1	4245	tags=25%, list=21%, signal=31%
HP_FOCAL_IMPAIRED_AWARENESS_SEIZURE	HP_FOCAL_IMPAIRED_AWARENESS_SEIZURE		43	-0.442644	-1.02987	0.432596	1	1	2243	tags=16%, list=11%, signal=18%
HP_WEAK_CRY	HP_WEAK_CRY		36	-0.432659	-1.02972	0.426854	1	1	3815	tags=25%, list=19%, signal=31%
GO_CILIARY_BASAL_BODY	GO_CILIARY_BASAL_BODY		139	-0.31831	-1.02965	0.392927	1	1	6230	tags=37%, list=32%, signal=53%
GO_ACTIN_FILAMENT_ORGANIZATION	GO_ACTIN_FILAMENT_ORGANIZATION		404	-0.273612	-1.02958	0.390716	1	1	5514	tags=27%, list=28%, signal=37%
GO_RETROGRADE_TRANSPORT_ENDOSOME_TO_GOLGI	GO_RETROGRADE_TRANSPORT_ENDOSOME_TO_GOLGI		81	-0.222119	-1.02949	0.410931	1	1	8162	tags=36%, list=41%, signal=61%
GO_EPITHELIAL_TUBE_MORPHOGENESIS	GO_EPITHELIAL_TUBE_MORPHOGENESIS		326	-0.33475	-1.02948	0.400387	1	1	2966	tags=17%, list=15%, signal=20%
HP_ESOPHAGITIS	HP_ESOPHAGITIS		27	-0.425795	-1.02933	0.431683	1	1	524	tags=7%, list=3%, signal=8%
HP_RIGIDITY	HP_RIGIDITY		170	-0.362378	-1.02928	0.404851	1	1	3247	tags=18%, list=16%, signal=21%
HP_HAMARTOMA_OF_THE_EYE	HP_HAMARTOMA_OF_THE_EYE		26	-0.397315	-1.02914	0.455446	1	1	824	tags=4%, list=4%, signal=4%
GO_POSITIVE_REGULATION_OF_ALPHA_BETA_T_CELL_ACTIVATION	GO_POSITIVE_REGULATION_OF_ALPHA_BETA_T_CELL_ACTIVATION		62	-0.380493	-1.02896	0.434343	1	1	7041	tags=52%, list=36%, signal=80%
GO_AMINO_ACID_TRANSPORT	GO_AMINO_ACID_TRANSPORT		150	-0.400152	-1.02893	0.355769	1	1	3673	tags=29%, list=19%, signal=35%
GO_PDZ_DOMAIN_BINDING	GO_PDZ_DOMAIN_BINDING		82	-0.394582	-1.02886	0.409346	1	1	6346	tags=46%, list=32%, signal=68%
GO_PROTEIN_TARGETING_TO_LYSOSOME	GO_PROTEIN_TARGETING_TO_LYSOSOME		21	-0.270465	-1.02837	0.366038	1	1	6169	tags=29%, list=31%, signal=42%
GO_REGULATION_OF_GRANULOCYTE_CHEMOTAXIS	GO_REGULATION_OF_GRANULOCYTE_CHEMOTAXIS		49	-0.376232	-1.02833	0.400771	1	1	3024	tags=20%, list=15%, signal=24%
GO_CELLULAR_RESPONSE_TO_STEROID_HORMONE_STIMULUS	GO_CELLULAR_RESPONSE_TO_STEROID_HORMONE_STIMULUS		201	-0.349411	-1.02828	0.378698	1	1	2064	tags=11%, list=10%, signal=12%
HP_GENERALIZED_EDEMA	HP_GENERALIZED_EDEMA		15	-0.454689	-1.02811	0.473988	1	1	3971	tags=27%, list=20%, signal=33%
GO_LIVER_REGENERATION	GO_LIVER_REGENERATION		32	-0.411039	-1.02798	0.395753	1	1	2426	tags=19%, list=12%, signal=21%
HP_SLEEP_APNEA	HP_SLEEP_APNEA		87	-0.374297	-1.02794	0.417476	1	1	3955	tags=21%, list=20%, signal=26%
GO_T_CELL_LINEAGE_COMMITMENT	GO_T_CELL_LINEAGE_COMMITMENT		28	-0.452902	-1.02761	0.445833	1	1	5707	tags=43%, list=29%, signal=60%
GO_DEFINITIVE_HEMOPOIESIS	GO_DEFINITIVE_HEMOPOIESIS		21	-0.446036	-1.02761	0.472	1	1	5435	tags=33%, list=28%, signal=46%
HP_LETHARGY	HP_LETHARGY		135	-0.339405	-1.02761	0.397206	1	1	3151	tags=13%, list=16%, signal=15%
GO_ENDOMEMBRANE_SYSTEM_ORGANIZATION	GO_ENDOMEMBRANE_SYSTEM_ORGANIZATION		437	-0.296381	-1.02752	0.424901	1	1	4171	tags=14%, list=21%, signal=18%
HP_THIN_UPPER_LIP_VERMILION	HP_THIN_UPPER_LIP_VERMILION		205	-0.278288	-1.02731	0.410646	1	1	4124	tags=16%, list=21%, signal=20%
HP_MUSCLE_HYPERTROPHY_OF_THE_LOWER_EXTREMITIES	HP_MUSCLE_HYPERTROPHY_OF_THE_LOWER_EXTREMITIES		44	-0.432123	-1.027	0.439539	1	1	3508	tags=32%, list=18%, signal=39%
GO_PHOSPHATIDYLINOSITOL_3_KINASE_REGULATOR_ACTIVITY	GO_PHOSPHATIDYLINOSITOL_3_KINASE_REGULATOR_ACTIVITY		19	-0.464577	-1.02699	0.446602	1	1	5331	tags=37%, list=27%, signal=50%
HP_UNUSUAL_INFECTION_BY_ANATOMICAL_SITE	HP_UNUSUAL_INFECTION_BY_ANATOMICAL_SITE		81	-0.394785	-1.02698	0.440816	1	1	4341	tags=26%, list=22%, signal=33%
GO_VESICLE_TARGETING	GO_VESICLE_TARGETING		91	-0.253097	-1.02693	0.42344	1	1	4288	tags=9%, list=22%, signal=11%
GO_NEGATIVE_REGULATION_OF_LYMPHOCYTE_DIFFERENTIATION	GO_NEGATIVE_REGULATION_OF_LYMPHOCYTE_DIFFERENTIATION		52	-0.420388	-1.02647	0.432489	1	1	920	tags=10%, list=5%, signal=10%
GO_EXTRACELLULAR_MATRIX_STRUCTURAL_CONSTITUENT	GO_EXTRACELLULAR_MATRIX_STRUCTURAL_CONSTITUENT		166	-0.37964	-1.02628	0.420432	1	1	3890	tags=31%, list=20%, signal=38%
GO_ACTIVATION_OF_MAPK_ACTIVITY	GO_ACTIVATION_OF_MAPK_ACTIVITY		151	-0.335746	-1.02601	0.417293	1	1	3893	tags=19%, list=20%, signal=23%
GO_GLIAL_CELL_ACTIVATION	GO_GLIAL_CELL_ACTIVATION		53	-0.398668	-1.02596	0.408297	1	1	2978	tags=23%, list=15%, signal=27%
GO_NUCLEAR_BODY_ORGANIZATION	GO_NUCLEAR_BODY_ORGANIZATION		16	-0.526244	-1.02595	0.47505	1	1	2779	tags=19%, list=14%, signal=22%
GO_POSITIVE_REGULATION_OF_CALCIUM_ION_TRANSPORT	GO_POSITIVE_REGULATION_OF_CALCIUM_ION_TRANSPORT		117	-0.368491	-1.02584	0.389899	1	1	3460	tags=21%, list=18%, signal=26%
GO_EYE_PHOTORECEPTOR_CELL_DEVELOPMENT	GO_EYE_PHOTORECEPTOR_CELL_DEVELOPMENT		34	-0.483254	-1.02576	0.412955	1	1	1623	tags=26%, list=8%, signal=29%
HP_PULMONARY_INTERSTITIAL_HIGH_RESOLUTION_COMPUTED_TOMOGRAPHY_ABNORMALITY	HP_PULMONARY_INTERSTITIAL_HIGH_RESOLUTION_COMPUTED_TOMOGRAPHY_ABNORMALITY		16	-0.476093	-1.02568	0.445972	1	1	1845	tags=25%, list=9%, signal=28%
GO_CYCLIC_NUCLEOTIDE_MEDIATED_SIGNALING	GO_CYCLIC_NUCLEOTIDE_MEDIATED_SIGNALING		196	-0.414778	-1.02558	0.41	1	1	2799	tags=26%, list=14%, signal=30%
HP_MYELOPROLIFERATIVE_DISORDER	HP_MYELOPROLIFERATIVE_DISORDER		16	-0.485321	-1.02536	0.472505	1	1	6455	tags=44%, list=33%, signal=65%
GO_POSITIVE_REGULATION_OF_ION_TRANSMEMBRANE_TRANSPORT	GO_POSITIVE_REGULATION_OF_ION_TRANSMEMBRANE_TRANSPORT		150	-0.367886	-1.02523	0.410256	1	1	4306	tags=31%, list=22%, signal=39%
HP_LOSS_OF_SPEECH	HP_LOSS_OF_SPEECH		36	-0.246573	-1.02478	0.390244	1	1	5915	tags=19%, list=30%, signal=28%
GO_NEGATIVE_REGULATION_OF_CYCLIN_DEPENDENT_PROTEIN_KINASE_ACTIVITY	GO_NEGATIVE_REGULATION_OF_CYCLIN_DEPENDENT_PROTEIN_KINASE_ACTIVITY		30	-0.353978	-1.02465	0.457426	1	1	724	tags=7%, list=4%, signal=7%
HP_ARTERIAL_STENOSIS	HP_ARTERIAL_STENOSIS		137	-0.342889	-1.02424	0.391969	1	1	4165	tags=21%, list=21%, signal=27%
HP_PRIMARY_ADRENAL_INSUFFICIENCY	HP_PRIMARY_ADRENAL_INSUFFICIENCY		52	-0.444691	-1.02377	0.423387	1	1	1641	tags=13%, list=8%, signal=15%
GO_CAMP_BINDING	GO_CAMP_BINDING		23	-0.477524	-1.02377	0.407547	1	1	401	tags=13%, list=2%, signal=13%
GO_SUMO_TRANSFERASE_ACTIVITY	GO_SUMO_TRANSFERASE_ACTIVITY		19	-0.397712	-1.02356	0.45733	1	1	830	tags=5%, list=4%, signal=5%
HP_VERTIGO	HP_VERTIGO		102	-0.363103	-1.02327	0.40396	1	1	2725	tags=16%, list=14%, signal=18%
GO_REGULATION_OF_ACTIN_FILAMENT_BUNDLE_ASSEMBLY	GO_REGULATION_OF_ACTIN_FILAMENT_BUNDLE_ASSEMBLY		95	-0.322236	-1.02322	0.417323	1	1	5514	tags=31%, list=28%, signal=42%
GO_REGULATION_OF_PROTEIN_TARGETING_TO_MEMBRANE	GO_REGULATION_OF_PROTEIN_TARGETING_TO_MEMBRANE		36	-0.372378	-1.02291	0.459566	1	1	6264	tags=33%, list=32%, signal=49%
HP_ABNORMALITY_OF_THE_NASAL_TIP	HP_ABNORMALITY_OF_THE_NASAL_TIP		265	-0.29542	-1.02284	0.424015	1	1	4461	tags=17%, list=23%, signal=22%
GO_ALCOHOL_METABOLIC_PROCESS	GO_ALCOHOL_METABOLIC_PROCESS		368	-0.341288	-1.02282	0.428571	1	1	4607	tags=24%, list=23%, signal=31%
GO_DISTAL_AXON	GO_DISTAL_AXON		301	-0.370438	-1.02255	0.41109	1	1	3241	tags=20%, list=16%, signal=23%
GO_INTEGRAL_COMPONENT_OF_SYNAPTIC_VESICLE_MEMBRANE	GO_INTEGRAL_COMPONENT_OF_SYNAPTIC_VESICLE_MEMBRANE		34	-0.468268	-1.02254	0.42963	1	1	2498	tags=29%, list=13%, signal=34%
GO_PROTEIN_K63_LINKED_DEUBIQUITINATION	GO_PROTEIN_K63_LINKED_DEUBIQUITINATION		31	-0.418759	-1.02244	0.473896	1	1	1619	tags=10%, list=8%, signal=11%
GO_NEGATIVE_REGULATION_OF_SECRETION	GO_NEGATIVE_REGULATION_OF_SECRETION		179	-0.37125	-1.02229	0.409867	1	1	2973	tags=18%, list=15%, signal=21%
GO_RESPONSE_TO_ALCOHOL	GO_RESPONSE_TO_ALCOHOL		231	-0.357818	-1.02219	0.392453	1	1	4257	tags=26%, list=22%, signal=33%
HP_SHORT_PHALANX_OF_THE_THUMB	HP_SHORT_PHALANX_OF_THE_THUMB		25	-0.457165	-1.02218	0.420432	1	1	2999	tags=24%, list=15%, signal=28%
GO_RHO_GUANYL_NUCLEOTIDE_EXCHANGE_FACTOR_ACTIVITY	GO_RHO_GUANYL_NUCLEOTIDE_EXCHANGE_FACTOR_ACTIVITY		60	-0.308519	-1.0221	0.426559	1	1	6220	tags=40%, list=31%, signal=58%
HP_DYSMETRIA	HP_DYSMETRIA		122	-0.321088	-1.0221	0.435701	1	1	3241	tags=14%, list=16%, signal=17%
GO_RESPONSE_TO_MECHANICAL_STIMULUS	GO_RESPONSE_TO_MECHANICAL_STIMULUS		204	-0.352369	-1.02192	0.4	1	1	3479	tags=21%, list=18%, signal=25%
HP_ABNORMALITY_OF_THE_SCAPULA	HP_ABNORMALITY_OF_THE_SCAPULA		113	-0.355545	-1.02191	0.412758	1	1	3217	tags=19%, list=16%, signal=22%
GO_POSITIVE_REGULATION_OF_SYNAPTIC_TRANSMISSION	GO_POSITIVE_REGULATION_OF_SYNAPTIC_TRANSMISSION		169	-0.401328	-1.0218	0.398422	1	1	2773	tags=23%, list=14%, signal=27%
HP_SOFT_SKIN	HP_SOFT_SKIN		33	-0.401652	-1.02172	0.457198	1	1	3260	tags=21%, list=17%, signal=25%
HP_PULMONARY_INSUFFICIENCY	HP_PULMONARY_INSUFFICIENCY		20	-0.427166	-1.02171	0.45283	1	1	3958	tags=35%, list=20%, signal=44%
GO_NUCLEAR_INNER_MEMBRANE	GO_NUCLEAR_INNER_MEMBRANE		55	-0.413085	-1.02163	0.42562	1	1	1509	tags=9%, list=8%, signal=10%
GO_DOPAMINE_TRANSPORT	GO_DOPAMINE_TRANSPORT		48	-0.480539	-1.0216	0.414914	1	1	1981	tags=31%, list=10%, signal=35%
GO_PHOSPHOLIPID_METABOLIC_PROCESS	GO_PHOSPHOLIPID_METABOLIC_PROCESS		419	-0.275584	-1.02159	0.38247	0.999727	1	5450	tags=23%, list=28%, signal=31%
GO_INORGANIC_ANION_TRANSMEMBRANE_TRANSPORT	GO_INORGANIC_ANION_TRANSMEMBRANE_TRANSPORT		119	-0.430205	-1.0214	0.40748	0.999812	1	3783	tags=32%, list=19%, signal=39%
GO_PROTEIN_MATURATION	GO_PROTEIN_MATURATION		276	-0.330749	-1.02137	0.410156	0.999425	1	2928	tags=13%, list=15%, signal=16%
GO_NEGATIVE_REGULATION_OF_ANION_TRANSPORT	GO_NEGATIVE_REGULATION_OF_ANION_TRANSPORT		29	-0.490937	-1.02128	0.420455	0.99919	1	3136	tags=24%, list=16%, signal=29%
GO_ACYL_COA_BINDING	GO_ACYL_COA_BINDING		22	-0.474169	-1.02116	0.457806	0.999064	1	761	tags=9%, list=4%, signal=9%
GO_EXOPEPTIDASE_ACTIVITY	GO_EXOPEPTIDASE_ACTIVITY		88	-0.389175	-1.02058	0.426615	1	1	3065	tags=20%, list=16%, signal=24%
GO_GLIOGENESIS	GO_GLIOGENESIS		293	-0.338785	-1.0204	0.392857	1	1	3037	tags=18%, list=15%, signal=21%
HP_ABNORMAL_RETINAL_VASCULAR_MORPHOLOGY	HP_ABNORMAL_RETINAL_VASCULAR_MORPHOLOGY		197	-0.34818	-1.02036	0.397917	1	1	6327	tags=35%, list=32%, signal=50%
HP_HETEROGENEOUS	HP_HETEROGENEOUS		273	-0.338477	-1.02036	0.382239	0.999693	1	3219	tags=19%, list=16%, signal=22%
GO_CHEMOREPELLENT_ACTIVITY	GO_CHEMOREPELLENT_ACTIVITY		28	-0.43359	-1.02026	0.445896	0.999504	1	5087	tags=46%, list=26%, signal=62%
GO_MYOBLAST_PROLIFERATION	GO_MYOBLAST_PROLIFERATION		19	-0.50822	-1.02023	0.420408	0.999114	1	1813	tags=26%, list=9%, signal=29%
GO_RESPONSE_TO_DEXAMETHASONE	GO_RESPONSE_TO_DEXAMETHASONE		41	-0.435145	-1.02023	0.441634	0.998628	1	1296	tags=12%, list=7%, signal=13%
GO_SPERM_CAPACITATION	GO_SPERM_CAPACITATION		27	-0.490627	-1.02022	0.409709	0.99814	1	3376	tags=48%, list=17%, signal=58%
GO_REGULATION_OF_OSSIFICATION	GO_REGULATION_OF_OSSIFICATION		190	-0.338428	-1.02004	0.432866	0.998239	1	3975	tags=24%, list=20%, signal=29%
GO_NEGATIVE_REGULATION_OF_TRANSMEMBRANE_TRANSPORT	GO_NEGATIVE_REGULATION_OF_TRANSMEMBRANE_TRANSPORT		111	-0.35961	-1.01982	0.423762	0.998441	1	4333	tags=23%, list=22%, signal=29%
HP_ABNORMAL_ENZYME_COENZYME_ACTIVITY	HP_ABNORMAL_ENZYME_COENZYME_ACTIVITY		196	-0.318567	-1.01972	0.417879	0.998264	1	4323	tags=18%, list=22%, signal=23%
GO_TUMOR_NECROSIS_FACTOR_SUPERFAMILY_CYTOKINE_PRODUCTION	GO_TUMOR_NECROSIS_FACTOR_SUPERFAMILY_CYTOKINE_PRODUCTION		158	-0.352975	-1.01926	0.433265	0.999215	1	3900	tags=22%, list=20%, signal=27%
GO_ODONTOGENESIS	GO_ODONTOGENESIS		128	-0.386475	-1.01921	0.410609	0.998876	1	1979	tags=16%, list=10%, signal=18%
GO_GAMMA_DELTA_T_CELL_ACTIVATION	GO_GAMMA_DELTA_T_CELL_ACTIVATION		18	-0.47078	-1.01912	0.49892	0.99865	1	5510	tags=44%, list=28%, signal=62%
[truncated: 2,949 more rows]
